# Supplementary material for: The correlation between CpG methylation and gene expression is driven by sequence variants
Source: Nat Genet. 2024 Jul 24;56(8):1624–31. doi: 10.1038/s41588-024-01851-2 (PMC11319203; doi:10.1038/s41588-024-01851-2)
Supplement: Supplementary file 3 — Data relevant to Fig. 1. [file 41588_2024_1851_MOESM3_ESM.xlsx]

## Sheet: fig1-a
bin	Freq
[0,0.1]	737452
(0.1,0.2]	202632
(0.2,0.3]	157947
(0.3,0.4]	151979
(0.4,0.5]	164992
(0.5,0.6]	239089
(0.6,0.7]	461427
(0.7,0.8]	1188701
(0.8,0.9]	4051097
(0.9,1]	7951866

## Sheet: fig1-b
bin	EncodeRoadmap_ChIPSeq_ENCSR072QBN_H3K36me3_CL.0000775_neutrophil_primary-cell_1	EncodeRoadmap_ChIPSeq_ENCSR254XTB_H3K27me3_CL.0000775_neutrophil_primary-cell_1	EncodeRoadmap_ChIPSeq_ENCSR267YXV_H3K27ac_CL.0000775_neutrophil_primary-cell_1	EncodeRoadmap_ChIPSeq_ENCSR437MHW_H3K9me3_CL.0000775_neutrophil_primary-cell_1	EncodeRoadmap_ChIPSeq_ENCSR586POT_H3K4me1_CL.0000775_neutrophil_primary-cell_1	EncodeRoadmap_ChIPSeq_ENCSR393SYU_H3K4me3_CL.0000775_neutrophil_primary-cell_1	Fantom5_CAGEseq_facet_eRNA_UBERON.0000178_blood_mixed_multiple	EncodeRoadmap_DNaseSeq_ENCSR167JFX_OpenChromatin_CL.0000624_T-cell-CD4-positive_Primary_1	Fantom5-SlideBase_CAGEseq_NA_main-TSS-RNA-1pct-signal_UBERON.0000178_TSSs-expressed-in-blood_mixed_1	EncodeRoadmap_ChIPSeq_ENCSR785YRL_CTCF_CL.0000775_neutrophil_primary-cell_1
[-4950,-4850]	0.815	0.821	0.792	0.825	0.812	0.765	0.744	0.768	0.803	0.781
(-4850,-4750]	0.817	0.82	0.793	0.826	0.813	0.765	0.732	0.765	0.81	0.781
(-4750,-4650]	0.816	0.821	0.793	0.825	0.811	0.766	0.739	0.767	0.814	0.779
(-4650,-4550]	0.817	0.82	0.793	0.824	0.813	0.766	0.742	0.766	0.806	0.782
(-4550,-4450]	0.818	0.82	0.793	0.825	0.814	0.767	0.731	0.764	0.805	0.782
(-4450,-4350]	0.817	0.821	0.794	0.825	0.814	0.765	0.727	0.763	0.804	0.779
(-4350,-4250]	0.817	0.821	0.794	0.825	0.814	0.766	0.723	0.763	0.806	0.778
(-4250,-4150]	0.815	0.82	0.792	0.825	0.812	0.765	0.736	0.762	0.804	0.781
(-4150,-4050]	0.816	0.82	0.794	0.825	0.813	0.767	0.737	0.761	0.805	0.779
(-4050,-3950]	0.817	0.821	0.794	0.824	0.812	0.765	0.732	0.76	0.806	0.779
(-3950,-3850]	0.817	0.821	0.797	0.824	0.813	0.765	0.729	0.757	0.806	0.778
(-3850,-3750]	0.816	0.82	0.794	0.825	0.812	0.765	0.715	0.756	0.809	0.78
(-3750,-3650]	0.818	0.82	0.799	0.825	0.81	0.764	0.717	0.757	0.807	0.777
(-3650,-3550]	0.818	0.82	0.795	0.824	0.811	0.764	0.717	0.753	0.8	0.778
(-3550,-3450]	0.818	0.82	0.797	0.826	0.812	0.763	0.71	0.752	0.802	0.773
(-3450,-3350]	0.817	0.821	0.795	0.824	0.813	0.76	0.708	0.749	0.804	0.773
(-3350,-3250]	0.816	0.821	0.794	0.825	0.811	0.763	0.704	0.747	0.803	0.774
(-3250,-3150]	0.817	0.822	0.795	0.825	0.812	0.755	0.702	0.745	0.805	0.769
(-3150,-3050]	0.815	0.822	0.795	0.824	0.812	0.761	0.688	0.74	0.798	0.767
(-3050,-2950]	0.816	0.822	0.794	0.825	0.812	0.758	0.692	0.738	0.794	0.765
(-2950,-2850]	0.817	0.822	0.797	0.825	0.811	0.758	0.707	0.734	0.792	0.762
(-2850,-2750]	0.816	0.821	0.797	0.824	0.811	0.756	0.696	0.732	0.79	0.757
(-2750,-2650]	0.817	0.822	0.798	0.824	0.812	0.758	0.686	0.728	0.787	0.757
(-2650,-2550]	0.817	0.821	0.799	0.825	0.81	0.753	0.677	0.723	0.782	0.752
(-2550,-2450]	0.816	0.821	0.799	0.825	0.808	0.751	0.678	0.719	0.78	0.75
(-2450,-2350]	0.817	0.82	0.801	0.825	0.808	0.749	0.673	0.716	0.778	0.749
(-2350,-2250]	0.816	0.821	0.801	0.823	0.809	0.75	0.678	0.711	0.772	0.746
(-2250,-2150]	0.817	0.821	0.801	0.824	0.806	0.745	0.673	0.705	0.764	0.738
(-2150,-2050]	0.817	0.821	0.802	0.824	0.805	0.741	0.671	0.7	0.755	0.738
(-2050,-1950]	0.818	0.821	0.802	0.824	0.804	0.736	0.655	0.691	0.751	0.73
(-1950,-1850]	0.817	0.82	0.8	0.824	0.805	0.734	0.651	0.684	0.745	0.731
(-1850,-1750]	0.819	0.82	0.799	0.823	0.806	0.728	0.641	0.677	0.719	0.72
(-1750,-1650]	0.818	0.82	0.798	0.824	0.805	0.715	0.626	0.668	0.716	0.714
(-1650,-1550]	0.818	0.819	0.795	0.824	0.804	0.707	0.624	0.656	0.698	0.702
(-1550,-1450]	0.819	0.82	0.791	0.824	0.805	0.693	0.623	0.645	0.672	0.685
(-1450,-1350]	0.817	0.819	0.783	0.825	0.804	0.679	0.613	0.632	0.65	0.667
(-1350,-1250]	0.817	0.82	0.774	0.824	0.805	0.652	0.614	0.62	0.622	0.652
(-1250,-1150]	0.818	0.819	0.764	0.823	0.805	0.63	0.612	0.605	0.564	0.625
(-1150,-1050]	0.817	0.819	0.752	0.824	0.804	0.601	0.592	0.589	0.518	0.601
(-1050,-950]	0.818	0.821	0.735	0.824	0.804	0.567	0.575	0.573	0.457	0.57
(-950,-850]	0.818	0.821	0.711	0.824	0.802	0.525	0.577	0.553	0.397	0.534
(-850,-750]	0.819	0.821	0.686	0.824	0.802	0.481	0.573	0.536	0.328	0.496
(-750,-650]	0.818	0.821	0.651	0.824	0.802	0.426	0.56	0.51	0.266	0.451
(-650,-550]	0.818	0.821	0.614	0.824	0.799	0.372	0.536	0.493	0.206	0.417
(-550,-450]	0.82	0.82	0.573	0.824	0.799	0.305	0.512	0.463	0.159	0.354
(-450,-350]	0.819	0.82	0.518	0.824	0.796	0.242	0.466	0.446	0.125	0.326
(-350,-250]	0.819	0.821	0.45	0.824	0.794	0.186	0.393	0.398	0.102	0.231
(-250,-150]	0.819	0.82	0.389	0.824	0.793	0.149	0.31	0.361	0.0848	0.191
(-150,-50]	0.819	0.821	0.344	0.824	0.789	0.132	0.231	0.28	0.079	0.0901
(-50,50]	0.82	0.819	0.334	0.824	0.791	0.13	0.2	0.253	0.0834	0.0835
(50,150]	0.819	0.819	0.344	0.824	0.791	0.131	0.227	0.283	0.0819	0.106
(150,250]	0.818	0.819	0.39	0.825	0.793	0.147	0.317	0.362	0.0854	0.226
(250,350]	0.818	0.82	0.456	0.824	0.795	0.185	0.407	0.398	0.103	0.27
(350,450]	0.817	0.82	0.524	0.824	0.796	0.241	0.474	0.448	0.132	0.353
(450,550]	0.817	0.82	0.577	0.824	0.799	0.305	0.523	0.46	0.172	0.378
(550,650]	0.818	0.82	0.619	0.824	0.8	0.368	0.547	0.493	0.215	0.435
(650,750]	0.818	0.82	0.655	0.824	0.802	0.429	0.577	0.511	0.272	0.469
(750,850]	0.817	0.82	0.688	0.824	0.802	0.479	0.593	0.535	0.337	0.509
(850,950]	0.817	0.821	0.713	0.824	0.804	0.528	0.612	0.553	0.412	0.545
(950,1050]	0.817	0.821	0.734	0.823	0.806	0.568	0.619	0.57	0.468	0.579
(1050,1150]	0.816	0.821	0.749	0.824	0.807	0.605	0.614	0.589	0.531	0.613
(1150,1250]	0.817	0.82	0.765	0.823	0.806	0.631	0.622	0.604	0.582	0.634
(1250,1350]	0.816	0.821	0.777	0.823	0.808	0.653	0.623	0.62	0.624	0.659
(1350,1450]	0.816	0.821	0.783	0.823	0.81	0.676	0.638	0.633	0.645	0.672
(1450,1550]	0.817	0.82	0.788	0.823	0.809	0.692	0.64	0.643	0.679	0.687
(1550,1650]	0.817	0.821	0.793	0.824	0.811	0.702	0.635	0.656	0.699	0.7
(1650,1750]	0.817	0.821	0.797	0.824	0.81	0.714	0.647	0.668	0.715	0.713
(1750,1850]	0.819	0.821	0.798	0.824	0.81	0.723	0.653	0.676	0.73	0.718
(1850,1950]	0.818	0.821	0.799	0.823	0.811	0.732	0.663	0.683	0.744	0.724
(1950,2050]	0.818	0.82	0.799	0.822	0.813	0.735	0.661	0.693	0.753	0.733
(2050,2150]	0.818	0.82	0.802	0.823	0.813	0.739	0.66	0.7	0.757	0.737
(2150,2250]	0.819	0.82	0.802	0.823	0.811	0.744	0.667	0.706	0.761	0.745
(2250,2350]	0.819	0.821	0.801	0.823	0.812	0.745	0.685	0.713	0.769	0.749
(2350,2450]	0.818	0.82	0.799	0.823	0.811	0.75	0.679	0.717	0.774	0.752
(2450,2550]	0.817	0.82	0.8	0.823	0.814	0.751	0.684	0.722	0.781	0.754
(2550,2650]	0.816	0.822	0.8	0.823	0.812	0.753	0.689	0.727	0.784	0.758
(2650,2750]	0.816	0.82	0.799	0.823	0.812	0.748	0.694	0.731	0.789	0.758
(2750,2850]	0.815	0.821	0.8	0.824	0.812	0.753	0.706	0.734	0.787	0.762
(2850,2950]	0.816	0.821	0.8	0.824	0.813	0.755	0.719	0.737	0.794	0.756
(2950,3050]	0.816	0.82	0.8	0.823	0.813	0.756	0.699	0.74	0.794	0.762
(3050,3150]	0.818	0.821	0.8	0.824	0.815	0.761	0.716	0.743	0.793	0.763
(3150,3250]	0.817	0.821	0.802	0.824	0.813	0.759	0.731	0.747	0.795	0.769
(3250,3350]	0.817	0.82	0.798	0.823	0.811	0.763	0.722	0.747	0.799	0.767
(3350,3450]	0.817	0.821	0.801	0.824	0.814	0.764	0.739	0.749	0.804	0.766
(3450,3550]	0.816	0.821	0.8	0.823	0.812	0.766	0.73	0.752	0.805	0.769
(3550,3650]	0.817	0.82	0.798	0.824	0.812	0.763	0.728	0.753	0.806	0.772
(3650,3750]	0.816	0.82	0.799	0.824	0.812	0.765	0.736	0.755	0.806	0.772
(3750,3850]	0.817	0.82	0.8	0.823	0.813	0.766	0.734	0.756	0.813	0.775
(3850,3950]	0.816	0.82	0.797	0.822	0.813	0.766	0.736	0.758	0.809	0.774
(3950,4050]	0.816	0.82	0.799	0.823	0.813	0.768	0.734	0.759	0.812	0.773
(4050,4150]	0.815	0.82	0.797	0.822	0.814	0.765	0.74	0.759	0.804	0.775
(4150,4250]	0.815	0.819	0.796	0.823	0.812	0.765	0.731	0.762	0.808	0.774
(4250,4350]	0.816	0.82	0.797	0.824	0.811	0.764	0.732	0.762	0.807	0.773
(4350,4450]	0.816	0.819	0.798	0.823	0.814	0.765	0.741	0.765	0.805	0.774
(4450,4550]	0.815	0.819	0.796	0.824	0.812	0.765	0.741	0.766	0.809	0.775
(4550,4650]	0.816	0.82	0.795	0.824	0.813	0.764	0.737	0.766	0.811	0.778
(4650,4750]	0.816	0.819	0.794	0.825	0.812	0.766	0.74	0.766	0.811	0.78
(4750,4850]	0.817	0.82	0.796	0.824	0.814	0.767	0.739	0.767	0.813	0.776
(4850,4950]	0.818	0.819	0.794	0.823	0.814	0.768	0.745	0.769	0.814	0.779
