# Supplementary material for: The correlation between CpG methylation and gene expression is driven by sequence variants
Source: Nat Genet. 2024 Jul 24;56(8):1624–31. doi: 10.1038/s41588-024-01851-2 (PMC11319203; doi:10.1038/s41588-024-01851-2)
Supplement: Supplementary file 4 — Data relevant to Fig. 2. [file 41588_2024_1851_MOESM4_ESM.xlsx]

## Sheet: fig2-a
varianceBins	x	n	Proportion	CI95_lower	CI95_upper	expressionAssociated
(0.000229,0.00738]	1480	4858	0.305	0.292	0.318	no
(0.00738,0.0136]	1638	5213	0.314	0.302	0.327	no
(0.0136,0.0183]	1894	5272	0.359	0.346	0.372	no
(0.0183,0.0234]	2094	5066	0.413	0.4	0.427	no
(0.0234,0.214]	2470	4549	0.543	0.528	0.557	no
(0.000229,0.00738]	6	6	1	0.61	1	yes
(0.00738,0.0136]	7	7	1	0.646	1	yes
(0.0136,0.0183]	4	4	1	0.51	1	yes
(0.0183,0.0234]	11	11	1	0.741	1	yes
(0.0234,0.214]	69	69	1	0.947	1	yes

## Sheet: fig2-b
model	r2
ASM-QTL	0.359
ASM-QTL	0.531
ASM-QTL	0.0906
ASM-QTL	0.259
ASM-QTL	0.216
ASM-QTL	0.168
ASM-QTL	0.106
ASM-QTL	0.456
ASM-QTL	0.117
ASM-QTL	0.553
ASM-QTL	0.176
ASM-QTL	0.259
ASM-QTL	0.21
ASM-QTL	0.133
ASM-QTL	0.128
ASM-QTL	0.31
ASM-QTL	0.428
ASM-QTL	0.074
ASM-QTL	0.567
ASM-QTL	0.0735
ASM-QTL	0.221
ASM-QTL	0.0721
ASM-QTL	0.253
ASM-QTL	0.162
ASM-QTL	0.696
ASM-QTL	0.176
ASM-QTL	0.407
ASM-QTL	0.5
ASM-QTL	0.632
ASM-QTL	0.573
ASM-QTL	0.305
ASM-QTL	0.251
ASM-QTL	0.368
ASM-QTL	0.353
ASM-QTL	0.372
ASM-QTL	0.362
ASM-QTL	0.435
ASM-QTL	0.317
ASM-QTL	0.557
ASM-QTL	0.517
ASM-QTL	0.502
ASM-QTL	0.491
ASM-QTL	0.472
ASM-QTL	0.403
ASM-QTL	0.52
ASM-QTL	0.473
ASM-QTL	0.117
ASM-QTL	0.0765
ASM-QTL	0.163
ASM-QTL	0.114
ASM-QTL	0.799
ASM-QTL	0.579
ASM-QTL	0.125
ASM-QTL	0.119
ASM-QTL	0.721
ASM-QTL	0.126
ASM-QTL	0.457
ASM-QTL	0.0846
ASM-QTL	0.758
ASM-QTL	0.765
ASM-QTL	0.405
ASM-QTL	0.0933
ASM-QTL	0.111
ASM-QTL	0.444
ASM-QTL	0.103
ASM-QTL	0.407
ASM-QTL	0.3
ASM-QTL	0.284
ASM-QTL	0.0438
ASM-QTL	0.204
ASM-QTL	0.183
ASM-QTL	0.489
ASM-QTL	0.526
ASM-QTL	0.256
ASM-QTL	0.336
ASM-QTL	0.327
ASM-QTL	0.405
ASM-QTL	0.362
ASM-QTL	0.405
ASM-QTL	0.175
ASM-QTL	0.086
ASM-QTL	0.441
ASM-QTL	0.158
ASM-QTL	0.271
ASM-QTL	0.216
ASM-QTL	0.18
ASM-QTL	0.311
ASM-QTL	0.106
ASM-QTL	0.203
ASM-QTL	0.633
ASM-QTL	0.769
ASM-QTL	0.711
ASM-QTL	0.477
ASM-QTL	0.62
ASM-QTL	0.772
ASM-QTL	0.715
ASM-QTL	0.467
ASM-QTL	0.0355
ASM-QTL	0.19
ASM-QTL	0.143
ASM-QTL	0.159
ASM-QTL	0.35
ASM-QTL	0.338
ASM-QTL	0.393
ASM-QTL	0.773
ASM-QTL	0.151
ASM-QTL	0.368
ASM-QTL	0.765
ASM-QTL	0.227
ASM-QTL	0.466
ASM-QTL	0.0396
ASM-QTL	0.127
ASM-QTL	0.374
ASM-QTL	0.116
ASM-QTL	0.311
ASM-QTL	0.313
ASM-QTL	0.106
ASM-QTL	0.196
ASM-QTL	0.131
ASM-QTL	0.426
ASM-QTL	0.428
ASM-QTL	0.404
ASM-QTL	0.426
ASM-QTL	0.425
ASM-QTL	0.398
ASM-QTL	0.0686
ASM-QTL	0.0936
ASM-QTL	0.0851
ASM-QTL	0.172
ASM-QTL	0.526
ASM-QTL	0.203
ASM-QTL	0.243
ASM-QTL	0.0985
ASM-QTL	0.0811
ASM-QTL	0.214
ASM-QTL	0.0745
ASM-QTL	0.0469
ASM-QTL	0.631
ASM-QTL	0.714
ASM-QTL	0.594
ASM-QTL	0.423
ASM-QTL	0.349
ASM-QTL	0.863
ASM-QTL	0.132
ASM-QTL	0.323
ASM-QTL	0.306
ASM-QTL	0.0542
ASM-QTL	0.204
ASM-QTL	0.88
ASM-QTL	0.131
ASM-QTL	0.251
ASM-QTL	0.239
ASM-QTL	0.258
ASM-QTL	0.289
ASM-QTL	0.159
ASM-QTL	0.148
ASM-QTL	0.312
ASM-QTL	0.166
ASM-QTL	0.383
ASM-QTL	0.493
ASM-QTL	0.157
ASM-QTL	0.0838
ASM-QTL	0.322
ASM-QTL	0.233
ASM-QTL	0.312
ASM-QTL	0.247
ASM-QTL	0.365
ASM-QTL	0.185
ASM-QTL	0.0497
ASM-QTL	0.165
ASM-QTL	0.344
ASM-QTL	0.285
ASM-QTL	0.151
ASM-QTL	0.465
ASM-QTL	0.355
ASM-QTL	0.474
ASM-QTL	0.22
ASM-QTL	0.571
ASM-QTL	0.21
ASM-QTL	0.0761
ASM-QTL	0.209
ASM-QTL	0.173
ASM-QTL	0.0506
ASM-QTL	0.46
ASM-QTL	0.667
ASM-QTL	0.764
ASM-QTL	0.754
ASM-QTL	0.54
ASM-QTL	0.195
ASM-QTL	0.108
ASM-QTL	0.13
ASM-QTL	0.0445
ASM-QTL	0.609
ASM-QTL	0.605
ASM-QTL	0.128
ASM-QTL	0.246
ASM-QTL	0.134
ASM-QTL	0.0595
ASM-QTL	0.166
ASM-QTL	0.175
ASM-QTL	0.359
ASM-QTL	0.0361
ASM-QTL	0.24
ASM-QTL	0.699
ASM-QTL	0.23
ASM-QTL	0.222
ASM-QTL	0.695
ASM-QTL	0.221
ASM-QTL	0.0595
ASM-QTL	0.266
ASM-QTL	0.121
ASM-QTL	0.383
ASM-QTL	0.537
ASM-QTL	0.579
ASM-QTL	0.369
ASM-QTL	0.94
ASM-QTL	0.337
ASM-QTL	0.173
ASM-QTL	0.643
ASM-QTL	0.45
ASM-QTL	0.137
ASM-QTL	0.0615
ASM-QTL	0.284
ASM-QTL	0.0497
ASM-QTL	0.3
ASM-QTL	0.666
ASM-QTL	0.116
ASM-QTL	0.123
ASM-QTL	0.423
ASM-QTL	0.192
ASM-QTL	0.275
ASM-QTL	0.37
ASM-QTL	0.506
ASM-QTL	0.353
ASM-QTL	0.541
ASM-QTL	0.325
ASM-QTL	0.518
ASM-QTL	0.206
ASM-QTL	0.502
ASM-QTL	0.498
ASM-QTL	0.106
ASM-QTL	0.138
ASM-QTL	0.0432
ASM-QTL	0.0987
ASM-QTL	0.184
ASM-QTL	0.424
ASM-QTL	0.113
ASM-QTL	0.655
ASM-QTL	0.455
ASM-QTL	0.345
ASM-QTL	0.105
ASM-QTL	0.223
ASM-QTL	0.25
ASM-QTL	0.163
ASM-QTL	0.523
ASM-QTL	0.324
ASM-QTL	0.258
ASM-QTL	0.53
ASM-QTL	0.516
ASM-QTL	0.422
ASM-QTL	0.11
ASM-QTL	0.226
ASM-QTL	0.26
ASM-QTL	0.6
ASM-QTL	0.143
ASM-QTL	0.273
ASM-QTL	0.119
ASM-QTL	0.148
ASM-QTL	0.0902
ASM-QTL	0.0519
ASM-QTL	0.0447
ASM-QTL	0.199
ASM-QTL	0.148
ASM-QTL	0.0896
ASM-QTL	0.391
ASM-QTL	0.57
ASM-QTL	0.0367
ASM-QTL	0.153
ASM-QTL	0.489
ASM-QTL	0.146
ASM-QTL	0.503
ASM-QTL	0.225
ASM-QTL	0.208
ASM-QTL	0.468
ASM-QTL	0.0576
ASM-QTL	0.507
ASM-QTL	0.19
ASM-QTL	0.514
ASM-QTL	0.529
ASM-QTL	0.517
ASM-QTL	0.425
ASM-QTL	0.26
ASM-QTL	0.227
ASM-QTL	0.261
ASM-QTL	0.238
ASM-QTL	0.667
ASM-QTL	0.633
ASM-QTL	0.608
ASM-QTL	0.184
ASM-QTL	0.505
ASM-QTL	0.159
ASM-QTL	0.237
ASM-QTL	0.652
ASM-QTL	0.195
ASM-QTL	0.66
ASM-QTL	0.217
ASM-QTL	0.157
ASM-QTL	0.477
ASM-QTL	0.435
ASM-QTL	0.424
ASM-QTL	0.196
ASM-QTL	0.637
ASM-QTL	0.167
ASM-QTL	0.347
ASM-QTL	0.152
ASM-QTL	0.277
ASM-QTL	0.159
ASM-QTL	0.167
ASM-QTL	0.333
ASM-QTL	0.228
ASM-QTL	0.189
ASM-QTL	0.373
ASM-QTL	0.215
ASM-QTL	0.435
ASM-QTL	0.416
ASM-QTL	0.045
ASM-QTL	0.609
ASM-QTL	0.291
ASM-QTL	0.416
ASM-QTL	0.267
ASM-QTL	0.115
ASM-QTL	0.0529
ASM-QTL	0.148
ASM-QTL	0.65
ASM-QTL	0.632
ASM-QTL	0.463
ASM-QTL	0.147
ASM-QTL	0.118
ASM-QTL	0.0922
ASM-QTL	0.167
ASM-QTL	0.143
ASM-QTL	0.186
ASM-QTL	0.11
ASM-QTL	0.0274
ASM-QTL	0.368
ASM-QTL	0.375
ASM-QTL	0.707
ASM-QTL	0.734
ASM-QTL	0.756
ASM-QTL	0.188
ASM-QTL	0.263
ASM-QTL	0.865
ASM-QTL	0.75
ASM-QTL	0.868
ASM-QTL	0.103
ASM-QTL	0.51
ASM-QTL	0.402
ASM-QTL	0.565
ASM-QTL	0.0343
ASM-QTL	0.0321
ASM-QTL	0.366
ASM-QTL	0.348
ASM-QTL	0.426
ASM-QTL	0.0921
ASM-QTL	0.0811
ASM-QTL	0.243
ASM-QTL	0.264
ASM-QTL	0.0969
ASM-QTL	0.276
ASM-QTL	0.351
ASM-QTL	0.122
ASM-QTL	0.12
ASM-QTL	0.0992
ASM-QTL	0.0721
ASM-QTL	0.176
ASM-QTL	0.283
ASM-QTL	0.125
ASM-QTL	0.421
ASM-QTL	0.374
ASM-QTL	0.285
ASM-QTL	0.424
ASM-QTL	0.216
ASM-QTL	0.0886
ASM-QTL	0.32
ASM-QTL	0.211
ASM-QTL	0.127
ASM-QTL	0.511
ASM-QTL	0.181
ASM-QTL	0.307
ASM-QTL	0.0703
ASM-QTL	0.238
ASM-QTL	0.255
ASM-QTL	0.21
ASM-QTL	0.245
ASM-QTL	0.107
ASM-QTL	0.38
ASM-QTL	0.182
ASM-QTL	0.162
ASM-QTL	0.275
ASM-QTL	0.292
ASM-QTL	0.264
ASM-QTL	0.456
ASM-QTL	0.215
ASM-QTL	0.0874
ASM-QTL	0.0964
ASM-QTL	0.0967
ASM-QTL	0.0486
ASM-QTL	0.173
ASM-QTL	0.438
ASM-QTL	0.526
ASM-QTL	0.124
ASM-QTL	0.0785
ASM-QTL	0.0407
ASM-QTL	0.154
ASM-QTL	0.0974
ASM-QTL	0.0673
ASM-QTL	0.251
ASM-QTL	0.182
ASM-QTL	0.0907
ASM-QTL	0.0433
ASM-QTL	0.206
ASM-QTL	0.333
ASM-QTL	0.251
ASM-QTL	0.394
ASM-QTL	0.086
ASM-QTL	0.053
ASM-QTL	0.266
ASM-QTL	0.142
ASM-QTL	0.0775
ASM-QTL	0.0878
ASM-QTL	0.593
ASM-QTL	0.447
ASM-QTL	0.191
ASM-QTL	0.186
ASM-QTL	0.0408
ASM-QTL	0.0369
ASM-QTL	0.101
ASM-QTL	0.0478
ASM-QTL	0.516
ASM-QTL	0.345
ASM-QTL	0.358
ASM-QTL	0.186
ASM-QTL	0.105
ASM-QTL	0.178
ASM-QTL	0.176
ASM-QTL	0.594
ASM-QTL	0.589
ASM-QTL	0.694
ASM-QTL	0.0944
ASM-QTL	0.0928
ASM-QTL	0.335
ASM-QTL	0.00407
ASM-QTL	0.00478
ASM-QTL	0.794
ASM-QTL	0.46
ASM-QTL	0.17
ASM-QTL	0.102
ASM-QTL	0.423
ASM-QTL	0.282
ASM-QTL	0.335
ASM-QTL	0.171
ASM-QTL	0.0882
ASM-QTL	0.441
ASM-QTL	0.0834
ASM-QTL	0.161
ASM-QTL	0.112
ASM-QTL	0.138
ASM-QTL	0.349
ASM-QTL	0.339
ASM-QTL	0.103
ASM-QTL	0.153
ASM-QTL	0.282
ASM-QTL	0.411
ASM-QTL	0.102
ASM-QTL	0.124
ASM-QTL	0.239
ASM-QTL	0.432
ASM-QTL	0.493
ASM-QTL	0.399
ASM-QTL	0.534
ASM-QTL	0.294
ASM-QTL	0.61
ASM-QTL	0.265
ASM-QTL	0.477
ASM-QTL	0.348
ASM-QTL	0.0829
ASM-QTL	0.162
ASM-QTL	0.468
ASM-QTL	0.365
ASM-QTL	0.0932
ASM-QTL	0.268
ASM-QTL	0.0211
ASM-QTL	0.0544
ASM-QTL	0.0161
ASM-QTL	0.119
ASM-QTL	0.143
ASM-QTL	0.16
ASM-QTL	0.195
ASM-QTL	0.719
ASM-QTL	0.389
ASM-QTL	0.508
ASM-QTL	0.135
ASM-QTL	0.173
ASM-QTL	0.328
ASM-QTL	0.527
ASM-QTL	0.151
ASM-QTL	0.0946
ASM-QTL	0.0858
ASM-QTL	0.0648
ASM-QTL	0.381
ASM-QTL	0.103
ASM-QTL	0.116
ASM-QTL	0.109
ASM-QTL	0.092
ASM-QTL	0.0447
ASM-QTL	0.098
ASM-QTL	0.421
ASM-QTL	0.222
ASM-QTL	0.398
ASM-QTL	0.195
ASM-QTL	0.055
ASM-QTL	0.0645
ASM-QTL	0.367
ASM-QTL	0.378
ASM-QTL	0.188
ASM-QTL	0.391
ASM-QTL	0.141
ASM-QTL	0.515
ASM-QTL	0.0784
ASM-QTL	0.0383
ASM-QTL	0.158
ASM-QTL	0.0676
ASM-QTL	0.563
ASM-QTL	0.0573
ASM-QTL	0.316
ASM-QTL	0.427
ASM-QTL	0.307
ASM-QTL	0.148
ASM-QTL	0.589
ASM-QTL	0.152
ASM-QTL	0.765
ASM-QTL	0.861
ASM-QTL	0.422
ASM-QTL	0.0964
ASM-QTL	0.0481
ASM-QTL	0.105
ASM-QTL	0.439
ASM-QTL	0.0782
ASM-QTL	0.0802
ASM-QTL	0.233
ASM-QTL	0.226
ASM-QTL	0.263
ASM-QTL	0.518
ASM-QTL	0.665
ASM-QTL	0.559
ASM-QTL	0.535
ASM-QTL	0.267
ASM-QTL	0.246
ASM-QTL	0.292
ASM-QTL	0.475
ASM-QTL	0.236
ASM-QTL	0.242
ASM-QTL	0.364
ASM-QTL	0.192
ASM-QTL	0.188
ASM-QTL	0.159
ASM-QTL	0.502
ASM-QTL	0.25
ASM-QTL	0.357
ASM-QTL	0.214
ASM-QTL	0.144
ASM-QTL	0.164
ASM-QTL	0.351
ASM-QTL	0.393
ASM-QTL	0.398
ASM-QTL	0.143
ASM-QTL	0.191
ASM-QTL	0.337
ASM-QTL	0.122
ASM-QTL	0.0947
ASM-QTL	0.324
ASM-QTL	0.743
ASM-QTL	0.629
ASM-QTL	0.265
ASM-QTL	0.74
ASM-QTL	0.186
ASM-QTL	0.558
ASM-QTL	0.0852
ASM-QTL	0.604
ASM-QTL	0.562
ASM-QTL	0.58
ASM-QTL	0.681
ASM-QTL	0.535
ASM-QTL	0.176
ASM-QTL	0.0806
ASM-QTL	0.0408
ASM-QTL	0.148
ASM-QTL	0.0863
ASM-QTL	0.143
ASM-QTL	0.434
ASM-QTL	0.0378
ASM-QTL	0.049
ASM-QTL	0.197
ASM-QTL	0.249
ASM-QTL	0.275
ASM-QTL	0.247
ASM-QTL	0.207
ASM-QTL	0.115
ASM-QTL	0.919
ASM-QTL	0.876
ASM-QTL	0.0611
ASM-QTL	0.11
ASM-QTL	0.125
ASM-QTL	0.386
ASM-QTL	0.156
ASM-QTL	0.292
ASM-QTL	0.0991
ASM-QTL	0.651
ASM-QTL	0.23
ASM-QTL	0.282
ASM-QTL	0.196
ASM-QTL	0.112
ASM-QTL	0.406
ASM-QTL	0.224
ASM-QTL	0.174
ASM-QTL	0.038
ASM-QTL	0.274
ASM-QTL	0.158
ASM-QTL	0.59
ASM-QTL	0.128
ASM-QTL	0.0897
ASM-QTL	0.142
ASM-QTL	0.545
ASM-QTL	0.135
ASM-QTL	0.291
ASM-QTL	0.117
ASM-QTL	0.154
ASM-QTL	0.292
ASM-QTL	0.164
ASM-QTL	0.34
ASM-QTL	0.121
ASM-QTL	0.0497
ASM-QTL	0.117
ASM-QTL	0.174
ASM-QTL	0.0942
ASM-QTL	0.135
ASM-QTL	0.59
ASM-QTL	0.253
ASM-QTL	0.312
ASM-QTL	0.157
ASM-QTL	0.0424
ASM-QTL	0.417
ASM-QTL	0.16
ASM-QTL	0.244
ASM-QTL	0.278
ASM-QTL	0.258
ASM-QTL	0.333
ASM-QTL	0.645
ASM-QTL	0.637
ASM-QTL	0.679
ASM-QTL	0.968
ASM-QTL	0.652
ASM-QTL	0.629
ASM-QTL	0.667
ASM-QTL	0.947
ASM-QTL	0.188
ASM-QTL	0.334
ASM-QTL	0.187
ASM-QTL	0.601
ASM-QTL	0.606
ASM-QTL	0.199
ASM-QTL	0.606
ASM-QTL	0.665
ASM-QTL	0.312
ASM-QTL	0.466
ASM-QTL	0.197
ASM-QTL	0.231
ASM-QTL	0.608
ASM-QTL	0.601
ASM-QTL	0.459
ASM-QTL	0.0433
ASM-QTL	0.0526
ASM-QTL	0.31
ASM-QTL	0.0274
ASM-QTL	0.47
ASM-QTL	0.385
ASM-QTL	0.287
ASM-QTL	0.735
ASM-QTL	0.763
ASM-QTL	0.21
ASM-QTL	0.264
ASM-QTL	0.299
ASM-QTL	0.29
ASM-QTL	0.509
ASM-QTL	0.226
ASM-QTL	0.537
ASM-QTL	0.319
ASM-QTL	0.53
ASM-QTL	0.318
ASM-QTL	0.0556
ASM-QTL	0.14
ASM-QTL	0.0556
ASM-QTL	0.0639
ASM-QTL	0.204
ASM-QTL	0.128
ASM-QTL	0.19
ASM-QTL	0.194
ASM-QTL	0.111
ASM-QTL	0.156
ASM-QTL	0.0837
ASM-QTL	0.138
ASM-QTL	0.0304
ASM-QTL	0.178
ASM-QTL	0.311
ASM-QTL	0.334
ASM-QTL	0.0614
ASM-QTL	0.103
ASM-QTL	0.185
ASM-QTL	0.185
ASM-QTL	0.197
ASM-QTL	0.273
ASM-QTL	0.058
ASM-QTL	0.0803
ASM-QTL	0.175
ASM-QTL	0.144
ASM-QTL	0.0922
ASM-QTL	0.104
ASM-QTL	0.308
ASM-QTL	0.263
ASM-QTL	0.297
ASM-QTL	0.0762
ASM-QTL	0.136
ASM-QTL	0.0573
ASM-QTL	0.0689
ASM-QTL	0.0893
ASM-QTL	0.106
ASM-QTL	0.56
ASM-QTL	0.272
ASM-QTL	0.432
ASM-QTL	0.149
ASM-QTL	0.175
ASM-QTL	0.165
ASM-QTL	0.0492
ASM-QTL	0.164
ASM-QTL	0.186
ASM-QTL	0.0771
ASM-QTL	0.177
ASM-QTL	0.17
ASM-QTL	0.341
ASM-QTL	0.223
ASM-QTL	0.281
ASM-QTL	0.0937
ASM-QTL	0.258
ASM-QTL	0.198
ASM-QTL	0.146
ASM-QTL	0.606
ASM-QTL	0.0435
ASM-QTL	0.141
ASM-QTL	0.173
ASM-QTL	0.187
ASM-QTL	0.536
ASM-QTL	0.415
ASM-QTL	0.289
ASM-QTL	0.212
ASM-QTL	0.199
ASM-QTL	0.243
ASM-QTL	0.159
ASM-QTL	0.217
ASM-QTL	0.151
ASM-QTL	0.359
ASM-QTL	0.266
ASM-QTL	0.507
ASM-QTL	0.197
ASM-QTL	0.57
ASM-QTL	0.284
ASM-QTL	0.141
ASM-QTL	0.067
ASM-QTL	0.088
ASM-QTL	0.571
ASM-QTL	0.287
ASM-QTL	0.268
ASM-QTL	0.346
ASM-QTL	0.0804
ASM-QTL	0.285
ASM-QTL	0.353
ASM-QTL	0.771
ASM-QTL	0.279
ASM-QTL	0.438
ASM-QTL	0.188
ASM-QTL	0.0467
ASM-QTL	0.203
ASM-QTL	0.198
ASM-QTL	0.29
ASM-QTL	0.478
ASM-QTL	0.339
ASM-QTL	0.13
ASM-QTL	0.512
ASM-QTL	0.657
ASM-QTL	0.0574
ASM-QTL	0.201
ASM-QTL	0.175
ASM-QTL	0.233
ASM-QTL	0.204
ASM-QTL	0.493
ASM-QTL	0.403
ASM-QTL	0.191
ASM-QTL	0.289
ASM-QTL	0.0712
ASM-QTL	0.172
ASM-QTL	0.232
ASM-QTL	0.195
ASM-QTL	0.471
ASM-QTL	0.891
ASM-QTL	0.428
ASM-QTL	0.132
ASM-QTL	0.401
ASM-QTL	0.723
ASM-QTL	0.464
ASM-QTL	0.461
ASM-QTL	0.103
ASM-QTL	0.101
ASM-QTL	0.244
ASM-QTL	0.135
ASM-QTL	0.252
ASM-QTL	0.326
ASM-QTL	0.314
ASM-QTL	0.103
ASM-QTL	0.399
ASM-QTL	0.164
ASM-QTL	0.18
ASM-QTL	0.102
ASM-QTL	0.169
ASM-QTL	0.19
ASM-QTL	0.0838
ASM-QTL	0.301
ASM-QTL	0.0716
ASM-QTL	0.421
ASM-QTL	0.172
ASM-QTL	0.188
ASM-QTL	0.827
ASM-QTL	0.221
ASM-QTL	0.203
ASM-QTL	0.759
ASM-QTL	0.738
ASM-QTL	0.569
ASM-QTL	0.422
ASM-QTL	0.6
ASM-QTL	0.631
ASM-QTL	0.636
ASM-QTL	0.15
ASM-QTL	0.368
ASM-QTL	0.339
ASM-QTL	0.092
ASM-QTL	0.104
ASM-QTL	0.125
ASM-QTL	0.106
ASM-QTL	0.139
ASM-QTL	0.484
ASM-QTL	0.293
ASM-QTL	0.517
ASM-QTL	0.16
ASM-QTL	0.184
ASM-QTL	0.335
ASM-QTL	0.186
ASM-QTL	0.0628
ASM-QTL	0.268
ASM-QTL	0.3
ASM-QTL	0.391
ASM-QTL	0.396
ASM-QTL	0.495
ASM-QTL	0.277
ASM-QTL	0.913
ASM-QTL	0.602
ASM-QTL	0.611
ASM-QTL	0.738
ASM-QTL	0.0718
ASM-QTL	0.449
ASM-QTL	0.366
ASM-QTL	0.12
ASM-QTL	0.348
ASM-QTL	0.205
ASM-QTL	0.826
ASM-QTL	0.0969
ASM-QTL	0.313
ASM-QTL	0.555
ASM-QTL	0.0855
ASM-QTL	0.0678
ASM-QTL	0.38
ASM-QTL	0.39
ASM-QTL	0.385
ASM-QTL	0.391
ASM-QTL	0.38
ASM-QTL	0.398
ASM-QTL	0.383
ASM-QTL	0.4
ASM-QTL	0.626
ASM-QTL	0.607
ASM-QTL	0.122
ASM-QTL	0.23
ASM-QTL	0.163
ASM-QTL	0.122
ASM-QTL	0.237
ASM-QTL	0.14
ASM-QTL	0.235
ASM-QTL	0.144
ASM-QTL	0.242
ASM-QTL	0.153
ASM-QTL	0.151
ASM-QTL	0.345
ASM-QTL	0.285
ASM-QTL	0.132
ASM-QTL	0.18
ASM-QTL	0.138
ASM-QTL	0.0515
ASM-QTL	0.102
ASM-QTL	0.222
ASM-QTL	0.528
ASM-QTL	0.682
ASM-QTL	0.0831
ASM-QTL	0.576
ASM-QTL	0.554
ASM-QTL	0.114
ASM-QTL	0.179
ASM-QTL	0.474
ASM-QTL	0.561
ASM-QTL	0.0566
ASM-QTL	0.106
ASM-QTL	0.104
ASM-QTL	0.23
ASM-QTL	0.432
ASM-QTL	0.858
ASM-QTL	0.471
ASM-QTL	0.88
ASM-QTL	0.0564
ASM-QTL	0.119
ASM-QTL	0.0502
ASM-QTL	0.137
ASM-QTL	0.16
ASM-QTL	0.0506
ASM-QTL	0.0514
ASM-QTL	0.213
ASM-QTL	0.359
ASM-QTL	0.0426
ASM-QTL	0.14
ASM-QTL	0.166
ASM-QTL	0.216
ASM-QTL	0.422
ASM-QTL	0.154
ASM-QTL	0.12
ASM-QTL	0.517
ASM-QTL	0.0617
ASM-QTL	0.038
ASM-QTL	0.462
ASM-QTL	0.436
ASM-QTL	0.167
ASM-QTL	0.103
ASM-QTL	0.00555
ASM-QTL	0.275
ASM-QTL	0.181
ASM-QTL	0.206
ASM-QTL	0.196
ASM-QTL	0.306
ASM-QTL	0.0885
ASM-QTL	0.229
ASM-QTL	0.619
ASM-QTL	0.376
ASM-QTL	0.387
ASM-QTL	0.4
ASM-QTL	0.175
ASM-QTL	0.27
ASM-QTL	0.271
ASM-QTL	0.08
ASM-QTL	0.284
ASM-QTL	0.181
ASM-QTL	0.187
ASM-QTL	0.0459
ASM-QTL	0.12
ASM-QTL	0.254
ASM-QTL	0.629
ASM-QTL	0.19
ASM-QTL	0.141
ASM-QTL	0.115
ASM-QTL	0.515
ASM-QTL	0.00906
ASM-QTL	0.112
ASM-QTL	0.111
ASM-QTL	0.0518
ASM-QTL	0.519
ASM-QTL	0.134
ASM-QTL	0.379
ASM-QTL	0.485
ASM-QTL	0.651
ASM-QTL	0.68
ASM-QTL	0.672
ASM-QTL	0.467
ASM-QTL	0.419
ASM-QTL	0.449
ASM-QTL	0.0838
ASM-QTL	0.125
ASM-QTL	0.435
ASM-QTL	0.122
ASM-QTL	0.495
ASM-QTL	0.409
ASM-QTL	0.059
ASM-QTL	0.0603
ASM-QTL	0.655
ASM-QTL	0.0786
ASM-QTL	0.202
ASM-QTL	0.105
ASM-QTL	0.685
ASM-QTL	0.673
ASM-QTL	0.64
ASM-QTL	0.364
ASM-QTL	0.259
ASM-QTL	0.19
ASM-QTL	0.599
ASM-QTL	0.118
ASM-QTL	0.158
ASM-QTL	0.411
ASM-QTL	0.0785
ASM-QTL	0.0474
ASM-QTL	0.163
ASM-QTL	0.275
ASM-QTL	0.63
ASM-QTL	0.645
ASM-QTL	0.0276
ASM-QTL	0.133
ASM-QTL	0.117
ASM-QTL	0.229
ASM-QTL	0.694
ASM-QTL	0.218
ASM-QTL	0.531
ASM-QTL	0.0419
ASM-QTL	0.26
ASM-QTL	0.148
ASM-QTL	0.106
ASM-QTL	0.138
ASM-QTL	0.149
ASM-QTL	0.173
ASM-QTL	0.409
ASM-QTL	0.532
ASM-QTL	0.0975
ASM-QTL	0.261
ASM-QTL	0.0446
ASM-QTL	0.0689
ASM-QTL	0.173
ASM-QTL	0.311
ASM-QTL	0.393
ASM-QTL	0.577
ASM-QTL	0.179
ASM-QTL	0.362
ASM-QTL	0.68
ASM-QTL	0.435
ASM-QTL	0.165
ASM-QTL	0.167
ASM-QTL	0.175
ASM-QTL	0.224
ASM-QTL	0.304
ASM-QTL	0.321
ASM-QTL	0.303
ASM-QTL	0.0199
ASM-QTL	0.335
ASM-QTL	0.329
ASM-QTL	0.183
ASM-QTL	0.577
ASM-QTL	0.208
ASM-QTL	0.123
ASM-QTL	0.0398
ASM-QTL	0.175
ASM-QTL	0.272
ASM-QTL	0.21
ASM-QTL	0.0281
ASM-QTL	0.271
ASM-QTL	0.596
ASM-QTL	0.0647
ASM-QTL	0.153
ASM-QTL	0.177
ASM-QTL	0.12
ASM-QTL	0.165
ASM-QTL	0.125
ASM-QTL	0.0754
ASM-QTL	0.112
ASM-QTL	0.104
ASM-QTL	0.188
ASM-QTL	0.375
ASM-QTL	0.141
ASM-QTL	0.357
ASM-QTL	0.549
ASM-QTL	0.175
ASM-QTL	0.125
ASM-QTL	0.0519
ASM-QTL	0.0342
ASM-QTL	0.063
ASM-QTL	0.0896
ASM-QTL	0.224
ASM-QTL	0.208
ASM-QTL	0.295
ASM-QTL	0.204
ASM-QTL	0.174
ASM-QTL	0.247
ASM-QTL	0.225
ASM-QTL	0.435
ASM-QTL	0.105
ASM-QTL	0.228
ASM-QTL	0.171
ASM-QTL	0.0799
ASM-QTL	0.0574
ASM-QTL	0.375
ASM-QTL	0.403
ASM-QTL	0.369
ASM-QTL	0.385
ASM-QTL	0.407
ASM-QTL	0.416
ASM-QTL	0.388
ASM-QTL	0.4
ASM-QTL	0.369
ASM-QTL	0.378
ASM-QTL	0.49
ASM-QTL	0.375
ASM-QTL	0.162
ASM-QTL	0.112
ASM-QTL	0.376
ASM-QTL	0.512
ASM-QTL	0.0875
ASM-QTL	0.244
ASM-QTL	0.251
ASM-QTL	0.218
ASM-QTL	0.239
ASM-QTL	0.133
ASM-QTL	0.351
ASM-QTL	0.415
ASM-QTL	0.415
ASM-QTL	0.123
ASM-QTL	0.32
ASM-QTL	0.157
ASM-QTL	0.128
ASM-QTL	0.299
ASM-QTL	0.0574
ASM-QTL	0.0795
ASM-QTL	0.0771
ASM-QTL	0.0651
ASM-QTL	0.309
ASM-QTL	0.0451
ASM-QTL	0.0979
ASM-QTL	0.31
ASM-QTL	0.115
ASM-QTL	0.237
ASM-QTL	0.712
ASM-QTL	0.376
ASM-QTL	0.224
ASM-QTL	0.825
ASM-QTL	0.202
ASM-QTL	0.431
ASM-QTL	0.649
ASM-QTL	0.516
ASM-QTL	0.0316
ASM-QTL	0.204
ASM-QTL	0.12
ASM-QTL	0.256
ASM-QTL	0.0904
ASM-QTL	0.1
ASM-QTL	0.279
ASM-QTL	0.0707
ASM-QTL	0.36
ASM-QTL	0.59
ASM-QTL	0.58
ASM-QTL	0.0487
ASM-QTL	0.114
ASM-QTL	0.069
ASM-QTL	0.0723
ASM-QTL	0.0709
ASM-QTL	0.0763
ASM-QTL	0.0686
ASM-QTL	0.288
ASM-QTL	0.117
ASM-QTL	0.306
ASM-QTL	0.108
ASM-QTL	0.097
ASM-QTL	0.512
ASM-QTL	0.147
ASM-QTL	0.0546
ASM-QTL	0.147
ASM-QTL	0.121
ASM-QTL	0.395
ASM-QTL	0.374
ASM-QTL	0.696
ASM-QTL	0.103
ASM-QTL	0.704
ASM-QTL	0.695
ASM-QTL	0.408
ASM-QTL	0.392
ASM-QTL	0.738
ASM-QTL	0.705
ASM-QTL	0.426
ASM-QTL	0.401
ASM-QTL	0.739
ASM-QTL	0.14
ASM-QTL	0.428
ASM-QTL	0.422
ASM-QTL	0.751
ASM-QTL	0.17
ASM-QTL	0.507
ASM-QTL	0.465
ASM-QTL	0.78
ASM-QTL	0.187
ASM-QTL	0.464
ASM-QTL	0.738
ASM-QTL	0.149
ASM-QTL	0.258
ASM-QTL	0.313
ASM-QTL	0.333
ASM-QTL	0.0522
ASM-QTL	0.55
ASM-QTL	0.62
ASM-QTL	0.489
ASM-QTL	0.593
ASM-QTL	0.368
ASM-QTL	0.2
ASM-QTL	0.112
ASM-QTL	0.545
ASM-QTL	0.111
ASM-QTL	0.075
ASM-QTL	0.248
ASM-QTL	0.246
ASM-QTL	0.0656
ASM-QTL	0.107
ASM-QTL	0.246
ASM-QTL	0.103
ASM-QTL	0.346
ASM-QTL	0.0585
ASM-QTL	0.0485
ASM-QTL	0.109
ASM-QTL	0.107
ASM-QTL	0.17
ASM-QTL	0.148
ASM-QTL	0.142
ASM-QTL	0.117
ASM-QTL	0.222
ASM-QTL	0.299
ASM-QTL	0.234
ASM-QTL	0.129
ASM-QTL	0.0623
ASM-QTL	0.0853
ASM-QTL	0.137
ASM-QTL	0.0808
ASM-QTL	0.088
ASM-QTL	0.162
ASM-QTL	0.142
ASM-QTL	0.519
ASM-QTL	0.366
ASM-QTL	0.25
ASM-QTL	0.279
ASM-QTL	0.19
ASM-QTL	0.0681
ASM-QTL	0.0259
ASM-QTL	0.215
ASM-QTL	0.152
ASM-QTL	0.121
ASM-QTL	0.0783
ASM-QTL	0.0811
ASM-QTL	0.225
ASM-QTL	0.198
ASM-QTL	0.479
ASM-QTL	0.119
ASM-QTL	0.138
ASM-QTL	0.58
ASM-QTL	0.754
ASM-QTL	0.543
ASM-QTL	0.148
ASM-QTL	0.641
ASM-QTL	0.274
ASM-QTL	0.242
ASM-QTL	0.138
ASM-QTL	0.0918
ASM-QTL	0.19
ASM-QTL	0.238
ASM-QTL	0.277
ASM-QTL	0.383
ASM-QTL	0.486
ASM-QTL	0.372
ASM-QTL	0.138
ASM-QTL	0.472
ASM-QTL	0.416
ASM-QTL	0.5
ASM-QTL	0.386
ASM-QTL	0.485
ASM-QTL	0.307
ASM-QTL	0.299
ASM-QTL	0.527
ASM-QTL	0.53
ASM-QTL	0.206
ASM-QTL	0.344
ASM-QTL	0.304
ASM-QTL	0.224
ASM-QTL	0.337
ASM-QTL	0.285
ASM-QTL	0.718
ASM-QTL	0.636
ASM-QTL	0.216
ASM-QTL	0.121
ASM-QTL	0.621
ASM-QTL	0.618
ASM-QTL	0.0535
ASM-QTL	0.686
ASM-QTL	0.697
ASM-QTL	0.0641
ASM-QTL	0.182
ASM-QTL	0.0795
ASM-QTL	0.108
ASM-QTL	0.0719
ASM-QTL	0.253
ASM-QTL	0.359
ASM-QTL	0.321
ASM-QTL	0.848
ASM-QTL	0.371
ASM-QTL	0.183
ASM-QTL	0.581
ASM-QTL	0.608
ASM-QTL	0.336
ASM-QTL	0.34
ASM-QTL	0.294
ASM-QTL	0.299
ASM-QTL	0.532
ASM-QTL	0.198
ASM-QTL	0.138
ASM-QTL	0.196
ASM-QTL	0.431
ASM-QTL	0.451
ASM-QTL	0.464
ASM-QTL	0.452
ASM-QTL	0.435
ASM-QTL	0.411
ASM-QTL	0.221
ASM-QTL	0.0882
ASM-QTL	0.215
ASM-QTL	0.194
ASM-QTL	0.648
ASM-QTL	0.195
ASM-QTL	0.278
ASM-QTL	0.516
ASM-QTL	0.499
ASM-QTL	0.378
ASM-QTL	0.299
ASM-QTL	0.147
ASM-QTL	0.176
ASM-QTL	0.113
ASM-QTL	0.219
ASM-QTL	0.755
ASM-QTL	0.624
ASM-QTL	0.579
ASM-QTL	0.0331
ASM-QTL	0.0507
ASM-QTL	0.102
ASM-QTL	0.255
ASM-QTL	0.2
ASM-QTL	0.234
ASM-QTL	0.204
ASM-QTL	0.235
ASM-QTL	0.157
ASM-QTL	0.139
ASM-QTL	0.583
ASM-QTL	0.492
ASM-QTL	0.155
ASM-QTL	0.108
ASM-QTL	0.0874
ASM-QTL	0.15
ASM-QTL	0.255
ASM-QTL	0.598
ASM-QTL	0.343
ASM-QTL	0.148
ASM-QTL	0.0729
ASM-QTL	0.227
ASM-QTL	0.127
ASM-QTL	0.0512
ASM-QTL	0.155
ASM-QTL	0.227
ASM-QTL	0.125
ASM-QTL	0.201
ASM-QTL	0.108
ASM-QTL	0.232
ASM-QTL	0.38
ASM-QTL	0.0778
ASM-QTL	0.248
ASM-QTL	0.0553
ASM-QTL	0.17
ASM-QTL	0.0826
ASM-QTL	0.108
ASM-QTL	0.0849
ASM-QTL	0.157
ASM-QTL	0.135
ASM-QTL	0.257
ASM-QTL	0.11
ASM-QTL	0.186
ASM-QTL	0.185
ASM-QTL	0.362
ASM-QTL	0.224
ASM-QTL	0.493
ASM-QTL	0.251
ASM-QTL	0.0375
ASM-QTL	0.151
ASM-QTL	0.154
ASM-QTL	0.138
ASM-QTL	0.196
ASM-QTL	0.153
ASM-QTL	0.137
ASM-QTL	0.263
ASM-QTL	0.398
ASM-QTL	0.759
ASM-QTL	0.573
ASM-QTL	0.684
ASM-QTL	0.49
ASM-QTL	0.758
ASM-QTL	0.571
ASM-QTL	0.116
ASM-QTL	0.265
ASM-QTL	0.127
ASM-QTL	0.427
ASM-QTL	0.16
ASM-QTL	0.291
ASM-QTL	0.231
ASM-QTL	0.177
ASM-QTL	0.157
ASM-QTL	0.15
ASM-QTL	0.0995
ASM-QTL	0.305
ASM-QTL	0.233
ASM-QTL	0.143
ASM-QTL	0.151
ASM-QTL	0.0989
ASM-QTL	0.109
ASM-QTL	0.396
ASM-QTL	0.304
ASM-QTL	0.189
ASM-QTL	0.457
ASM-QTL	0.155
ASM-QTL	0.156
ASM-QTL	0.112
ASM-QTL	0.1
ASM-QTL	0.0856
ASM-QTL	0.522
ASM-QTL	0.382
ASM-QTL	0.252
ASM-QTL	0.555
ASM-QTL	0.11
ASM-QTL	0.299
ASM-QTL	0.717
ASM-QTL	0.27
ASM-QTL	0.278
ASM-QTL	0.179
ASM-QTL	0.273
ASM-QTL	0.108
ASM-QTL	0.27
ASM-QTL	0.551
ASM-QTL	0.37
ASM-QTL	0.63
ASM-QTL	0.532
ASM-QTL	0.722
ASM-QTL	0.25
ASM-QTL	0.374
ASM-QTL	0.431
ASM-QTL	0.749
ASM-QTL	0.0225
ASM-QTL	0.371
ASM-QTL	0.0559
ASM-QTL	0.519
ASM-QTL	0.00816
ASM-QTL	0.0316
ASM-QTL	0.066
ASM-QTL	0.137
ASM-QTL	0.264
ASM-QTL	0.0991
ASM-QTL	0.315
ASM-QTL	0.11
ASM-QTL	0.408
ASM-QTL	0.288
ASM-QTL	0.0616
ASM-QTL	0.0477
ASM-QTL	0.029
ASM-QTL	0.216
ASM-QTL	0.32
ASM-QTL	0.757
ASM-QTL	0.299
ASM-QTL	0.31
ASM-QTL	0.205
ASM-QTL	0.776
ASM-QTL	0.235
ASM-QTL	0.385
ASM-QTL	0.798
ASM-QTL	0.798
ASM-QTL	0.641
ASM-QTL	0.797
ASM-QTL	0.442
ASM-QTL	0.585
ASM-QTL	0.422
ASM-QTL	0.231
ASM-QTL	0.116
ASM-QTL	0.101
ASM-QTL	0.124
ASM-QTL	0.253
ASM-QTL	0.177
ASM-QTL	0.246
ASM-QTL	0.0705
ASM-QTL	0.128
ASM-QTL	0.204
ASM-QTL	0.939
ASM-QTL	0.0913
ASM-QTL	0.321
ASM-QTL	0.336
ASM-QTL	0.307
ASM-QTL	0.983
ASM-QTL	0.00996
ASM-QTL	0.0198
ASM-QTL	0.1
5-mCpG	0.0572
5-mCpG	0.116
5-mCpG	0.0471
5-mCpG	0.0885
5-mCpG	0.0879
5-mCpG	0.045
5-mCpG	0.0554
5-mCpG	0.0235
5-mCpG	0.0683
5-mCpG	0.342
5-mCpG	0.154
5-mCpG	0.213
5-mCpG	0.115
5-mCpG	0.0999
5-mCpG	0.1
5-mCpG	0.178
5-mCpG	0.29
5-mCpG	0.0472
5-mCpG	0.368
5-mCpG	0.0585
5-mCpG	0.126
5-mCpG	0.0579
5-mCpG	0.198
5-mCpG	0.12
5-mCpG	0.594
5-mCpG	0.126
5-mCpG	0.0455
5-mCpG	0.116
5-mCpG	0.129
5-mCpG	0.137
5-mCpG	0.115
5-mCpG	0.117
5-mCpG	0.281
5-mCpG	0.237
5-mCpG	0.103
5-mCpG	0.135
5-mCpG	0.134
5-mCpG	0.112
5-mCpG	0.127
5-mCpG	0.136
5-mCpG	0.101
5-mCpG	0.0919
5-mCpG	0.0934
5-mCpG	0.0675
5-mCpG	0.0569
5-mCpG	0.0448
5-mCpG	0.101
5-mCpG	0.0628
5-mCpG	0.157
5-mCpG	0.056
5-mCpG	0.676
5-mCpG	0.608
5-mCpG	0.15
5-mCpG	0.109
5-mCpG	0.474
5-mCpG	0.0894
5-mCpG	0.288
5-mCpG	0.0852
5-mCpG	0.102
5-mCpG	0.111
5-mCpG	0.257
5-mCpG	0.071
5-mCpG	0.0688
5-mCpG	0.352
5-mCpG	0.0656
5-mCpG	0.229
5-mCpG	0.117
5-mCpG	0.118
5-mCpG	0.0388
5-mCpG	0.107
5-mCpG	0.0355
5-mCpG	0.057
5-mCpG	0.108
5-mCpG	0.203
5-mCpG	0.155
5-mCpG	0.141
5-mCpG	0.177
5-mCpG	0.15
5-mCpG	0.213
5-mCpG	0.0767
5-mCpG	0.0669
5-mCpG	0.421
5-mCpG	0.0634
5-mCpG	0.155
5-mCpG	0.128
5-mCpG	0.116
5-mCpG	0.203
5-mCpG	0.0909
5-mCpG	0.0931
5-mCpG	0.287
5-mCpG	0.383
5-mCpG	0.312
5-mCpG	0.177
5-mCpG	0.22
5-mCpG	0.268
5-mCpG	0.226
5-mCpG	0.17
5-mCpG	0.103
5-mCpG	0.15
5-mCpG	0.129
5-mCpG	0.0685
5-mCpG	0.0448
5-mCpG	0.0548
5-mCpG	0.283
5-mCpG	0.54
5-mCpG	0.099
5-mCpG	0.0258
5-mCpG	0.0672
5-mCpG	0.0769
5-mCpG	0.206
5-mCpG	0.0322
5-mCpG	0.0441
5-mCpG	0.165
5-mCpG	0.0434
5-mCpG	0.126
5-mCpG	0.0507
5-mCpG	0.0703
5-mCpG	0.103
5-mCpG	0.0939
5-mCpG	0.193
5-mCpG	0.185
5-mCpG	0.162
5-mCpG	0.23
5-mCpG	0.23
5-mCpG	0.191
5-mCpG	0.0608
5-mCpG	0.0457
5-mCpG	0.0763
5-mCpG	0.0778
5-mCpG	0.181
5-mCpG	0.0923
5-mCpG	0.0932
5-mCpG	0.128
5-mCpG	0.0692
5-mCpG	0.124
5-mCpG	0.0451
5-mCpG	0.0641
5-mCpG	0.0627
5-mCpG	0.311
5-mCpG	0.222
5-mCpG	0.195
5-mCpG	0.0828
5-mCpG	0.27
5-mCpG	0.0451
5-mCpG	0.103
5-mCpG	0.199
5-mCpG	0.0457
5-mCpG	0.091
5-mCpG	0.165
5-mCpG	0.114
5-mCpG	0.0749
5-mCpG	0.0809
5-mCpG	0.0696
5-mCpG	0.0378
5-mCpG	0.158
5-mCpG	0.0376
5-mCpG	0.161
5-mCpG	0.0902
5-mCpG	0.0747
5-mCpG	0.0423
5-mCpG	0.0538
5-mCpG	0.0251
5-mCpG	0.337
5-mCpG	0.221
5-mCpG	0.29
5-mCpG	0.207
5-mCpG	0.137
5-mCpG	0.0277
5-mCpG	0.0425
5-mCpG	0.0831
5-mCpG	0.0385
5-mCpG	0.123
5-mCpG	0.056
5-mCpG	0.198
5-mCpG	0.129
5-mCpG	0.204
5-mCpG	0.0553
5-mCpG	0.389
5-mCpG	0.0992
5-mCpG	0.0298
5-mCpG	0.16
5-mCpG	0.0579
5-mCpG	0.0428
5-mCpG	0.193
5-mCpG	0.278
5-mCpG	0.292
5-mCpG	0.307
5-mCpG	0.0827
5-mCpG	0.058
5-mCpG	0.0647
5-mCpG	0.0636
5-mCpG	0.0505
5-mCpG	0.471
5-mCpG	0.0825
5-mCpG	0.0297
5-mCpG	0.0711
5-mCpG	0.0386
5-mCpG	0.0286
5-mCpG	0.0348
5-mCpG	0.0449
5-mCpG	0.101
5-mCpG	0.0251
5-mCpG	0.173
5-mCpG	0.315
5-mCpG	0.0365
5-mCpG	0.0427
5-mCpG	0.165
5-mCpG	0.0214
5-mCpG	0.049
5-mCpG	0.0806
5-mCpG	0.0924
5-mCpG	0.166
5-mCpG	0.176
5-mCpG	0.198
5-mCpG	0.117
5-mCpG	0.439
5-mCpG	0.166
5-mCpG	0.121
5-mCpG	0.093
5-mCpG	0.332
5-mCpG	0.0946
5-mCpG	0.0471
5-mCpG	0.166
5-mCpG	0.0437
5-mCpG	0.0652
5-mCpG	0.181
5-mCpG	0.112
5-mCpG	0.118
5-mCpG	0.39
5-mCpG	0.0738
5-mCpG	0.0485
5-mCpG	0.161
5-mCpG	0.0299
5-mCpG	0.168
5-mCpG	0.212
5-mCpG	0.25
5-mCpG	0.402
5-mCpG	0.168
5-mCpG	0.0441
5-mCpG	0.105
5-mCpG	0.0407
5-mCpG	0.103
5-mCpG	0.0389
5-mCpG	0.044
5-mCpG	0.0312
5-mCpG	0.332
5-mCpG	0.0484
5-mCpG	0.207
5-mCpG	0.337
5-mCpG	0.311
5-mCpG	0.0548
5-mCpG	0.208
5-mCpG	0.224
5-mCpG	0.159
5-mCpG	0.153
5-mCpG	0.315
5-mCpG	0.226
5-mCpG	0.505
5-mCpG	0.224
5-mCpG	0.259
5-mCpG	0.0654
5-mCpG	0.123
5-mCpG	0.113
5-mCpG	0.426
5-mCpG	0.099
5-mCpG	0.0608
5-mCpG	0.0302
5-mCpG	0.129
5-mCpG	0.0758
5-mCpG	0.0294
5-mCpG	0.0433
5-mCpG	0.122
5-mCpG	0.0861
5-mCpG	0.0656
5-mCpG	0.222
5-mCpG	0.0937
5-mCpG	0.0409
5-mCpG	0.114
5-mCpG	0.101
5-mCpG	0.0512
5-mCpG	0.0354
5-mCpG	0.121
5-mCpG	0.164
5-mCpG	0.13
5-mCpG	0.0704
5-mCpG	0.222
5-mCpG	0.0622
5-mCpG	0.121
5-mCpG	0.0426
5-mCpG	0.131
5-mCpG	0.104
5-mCpG	0.252
5-mCpG	0.228
5-mCpG	0.155
5-mCpG	0.108
5-mCpG	0.158
5-mCpG	0.074
5-mCpG	0.0891
5-mCpG	0.0344
5-mCpG	0.0976
5-mCpG	0.0581
5-mCpG	0.096
5-mCpG	0.143
5-mCpG	0.0854
5-mCpG	0.13
5-mCpG	0.0957
5-mCpG	0.0775
5-mCpG	0.294
5-mCpG	0.302
5-mCpG	0.382
5-mCpG	0.138
5-mCpG	0.578
5-mCpG	0.0587
5-mCpG	0.0681
5-mCpG	0.0418
5-mCpG	0.0686
5-mCpG	0.138
5-mCpG	0.102
5-mCpG	0.203
5-mCpG	0.132
5-mCpG	0.156
5-mCpG	0.221
5-mCpG	0.0822
5-mCpG	0.34
5-mCpG	0.25
5-mCpG	0.0343
5-mCpG	0.344
5-mCpG	0.0373
5-mCpG	0.247
5-mCpG	0.143
5-mCpG	0.189
5-mCpG	0.0951
5-mCpG	0.0639
5-mCpG	0.151
5-mCpG	0.0901
5-mCpG	0.102
5-mCpG	0.094
5-mCpG	0.0673
5-mCpG	0.119
5-mCpG	0.152
5-mCpG	0.129
5-mCpG	0.139
5-mCpG	0.126
5-mCpG	0.0265
5-mCpG	0.0369
5-mCpG	0.0446
5-mCpG	0.255
5-mCpG	0.243
5-mCpG	0.329
5-mCpG	0.0908
5-mCpG	0.117
5-mCpG	0.399
5-mCpG	0.302
5-mCpG	0.377
5-mCpG	0.0599
5-mCpG	0.287
5-mCpG	0.224
5-mCpG	0.293
5-mCpG	0.0469
5-mCpG	0.0416
5-mCpG	0.183
5-mCpG	0.134
5-mCpG	0.232
5-mCpG	0.0859
5-mCpG	0.0305
5-mCpG	0.257
5-mCpG	0.177
5-mCpG	0.0533
5-mCpG	0.102
5-mCpG	0.0805
5-mCpG	0.0707
5-mCpG	0.0575
5-mCpG	0.0312
5-mCpG	0.0344
5-mCpG	0.0886
5-mCpG	0.145
5-mCpG	0.0696
5-mCpG	0.0896
5-mCpG	0.104
5-mCpG	0.112
5-mCpG	0.222
5-mCpG	0.186
5-mCpG	0.0724
5-mCpG	0.27
5-mCpG	0.177
5-mCpG	0.0533
5-mCpG	0.0616
5-mCpG	0.0388
5-mCpG	0.232
5-mCpG	0.055
5-mCpG	0.0801
5-mCpG	0.0352
5-mCpG	0.0168
5-mCpG	0.08
5-mCpG	0.0433
5-mCpG	0.22
5-mCpG	0.0838
5-mCpG	0.198
5-mCpG	0.208
5-mCpG	0.0829
5-mCpG	0.162
5-mCpG	0.197
5-mCpG	0.0635
5-mCpG	0.0334
5-mCpG	0.0621
5-mCpG	0.0443
5-mCpG	0.0445
5-mCpG	0.152
5-mCpG	0.288
5-mCpG	0.136
5-mCpG	0.0517
5-mCpG	0.0336
5-mCpG	0.033
5-mCpG	0.0572
5-mCpG	0.0535
5-mCpG	0.0544
5-mCpG	0.213
5-mCpG	0.179
5-mCpG	0.0711
5-mCpG	0.0321
5-mCpG	0.0792
5-mCpG	0.0755
5-mCpG	0.227
5-mCpG	0.12
5-mCpG	0.0689
5-mCpG	0.0375
5-mCpG	0.216
5-mCpG	0.144
5-mCpG	0.0412
5-mCpG	0.0581
5-mCpG	0.181
5-mCpG	0.0557
5-mCpG	0.0713
5-mCpG	0.0603
5-mCpG	0.0402
5-mCpG	0.0525
5-mCpG	0.174
5-mCpG	0.0624
5-mCpG	0.334
5-mCpG	0.184
5-mCpG	0.0783
5-mCpG	0.0455
5-mCpG	0.033
5-mCpG	0.13
5-mCpG	0.0471
5-mCpG	0.355
5-mCpG	0.107
5-mCpG	0.537
5-mCpG	0.0735
5-mCpG	0.0831
5-mCpG	0.334
5-mCpG	0.0832
5-mCpG	0.14
5-mCpG	0.0761
5-mCpG	0.0911
5-mCpG	0.148
5-mCpG	0.0956
5-mCpG	0.382
5-mCpG	0.124
5-mCpG	0.136
5-mCpG	0.146
5-mCpG	0.0837
5-mCpG	0.0924
5-mCpG	0.0581
5-mCpG	0.13
5-mCpG	0.122
5-mCpG	0.25
5-mCpG	0.0527
5-mCpG	0.128
5-mCpG	0.0532
5-mCpG	0.0514
5-mCpG	0.0317
5-mCpG	0.0482
5-mCpG	0.0773
5-mCpG	0.112
5-mCpG	0.231
5-mCpG	0.0324
5-mCpG	0.351
5-mCpG	0.248
5-mCpG	0.359
5-mCpG	0.251
5-mCpG	0.423
5-mCpG	0.246
5-mCpG	0.371
5-mCpG	0.06
5-mCpG	0.0209
[truncated: 4,053 more rows]

## Sheet: fig2-c
model	r2
ASM-QTL	0.1
ASM-QTL	0.233
ASM-QTL	0.549
ASM-QTL	0.29
ASM-QTL	0.288
ASM-QTL	0.278
ASM-QTL	0.277
ASM-QTL	0.0487
ASM-QTL	0.51
ASM-QTL	0.663
ASM-QTL	0.731
ASM-QTL	0.752
ASM-QTL	0.655
ASM-QTL	0.463
ASM-QTL	0.616
ASM-QTL	0.558
ASM-QTL	0.605
ASM-QTL	0.332
ASM-QTL	0.604
ASM-QTL	0.636
ASM-QTL	0.633
ASM-QTL	0.639
ASM-QTL	0.637
ASM-QTL	0.764
ASM-QTL	0.814
ASM-QTL	0.513
ASM-QTL	0.141
ASM-QTL	0.166
ASM-QTL	0.178
ASM-QTL	0.202
ASM-QTL	0.224
ASM-QTL	0.378
ASM-QTL	0.529
ASM-QTL	0.513
ASM-QTL	0.283
ASM-QTL	0.306
ASM-QTL	0.327
ASM-QTL	0.294
ASM-QTL	0.244
ASM-QTL	0.229
ASM-QTL	0.202
ASM-QTL	0.14
ASM-QTL	0.15
ASM-QTL	0.129
ASM-QTL	0.127
ASM-QTL	0.133
ASM-QTL	0.483
ASM-QTL	0.432
ASM-QTL	0.522
ASM-QTL	0.198
ASM-QTL	0.815
ASM-QTL	0.771
ASM-QTL	0.741
ASM-QTL	0.816
ASM-QTL	0.657
ASM-QTL	0.668
ASM-QTL	0.7
ASM-QTL	0.819
ASM-QTL	0.115
ASM-QTL	0.135
ASM-QTL	0.533
ASM-QTL	0.781
ASM-QTL	0.779
ASM-QTL	0.789
ASM-QTL	0.586
ASM-QTL	0.582
ASM-QTL	0.311
ASM-QTL	0.292
ASM-QTL	0.401
ASM-QTL	0.586
ASM-QTL	0.123
ASM-QTL	0.116
ASM-QTL	0.191
ASM-QTL	0.659
ASM-QTL	0.463
ASM-QTL	0.397
ASM-QTL	0.465
ASM-QTL	0.45
ASM-QTL	0.43
ASM-QTL	0.421
ASM-QTL	0.658
ASM-QTL	0.903
ASM-QTL	0.411
ASM-QTL	0.377
ASM-QTL	0.69
ASM-QTL	0.685
ASM-QTL	0.665
ASM-QTL	0.682
ASM-QTL	0.228
ASM-QTL	0.453
ASM-QTL	0.481
ASM-QTL	0.449
ASM-QTL	0.439
ASM-QTL	0.378
ASM-QTL	0.378
ASM-QTL	0.374
ASM-QTL	0.364
ASM-QTL	0.249
ASM-QTL	0.253
ASM-QTL	0.262
ASM-QTL	0.291
ASM-QTL	0.058
ASM-QTL	0.127
ASM-QTL	0.661
ASM-QTL	0.733
ASM-QTL	0.738
ASM-QTL	0.0721
ASM-QTL	0.0946
ASM-QTL	0.411
ASM-QTL	0.425
ASM-QTL	0.883
ASM-QTL	0.162
ASM-QTL	0.463
ASM-QTL	0.449
ASM-QTL	0.512
ASM-QTL	0.0785
ASM-QTL	0.623
ASM-QTL	0.619
ASM-QTL	0.49
ASM-QTL	0.376
ASM-QTL	0.373
ASM-QTL	0.312
ASM-QTL	0.444
ASM-QTL	0.444
ASM-QTL	0.378
ASM-QTL	0.751
ASM-QTL	0.419
ASM-QTL	0.796
ASM-QTL	0.175
ASM-QTL	0.342
ASM-QTL	0.315
ASM-QTL	0.333
ASM-QTL	0.737
ASM-QTL	0.761
ASM-QTL	0.434
ASM-QTL	0.622
ASM-QTL	0.301
ASM-QTL	0.087
ASM-QTL	0.423
ASM-QTL	0.399
ASM-QTL	0.454
ASM-QTL	0.26
ASM-QTL	0.313
ASM-QTL	0.234
ASM-QTL	0.257
ASM-QTL	0.544
ASM-QTL	0.635
ASM-QTL	0.531
ASM-QTL	0.162
ASM-QTL	0.811
ASM-QTL	0.141
ASM-QTL	0.304
ASM-QTL	0.218
ASM-QTL	0.113
ASM-QTL	0.583
ASM-QTL	0.154
ASM-QTL	0.549
ASM-QTL	0.53
ASM-QTL	0.193
ASM-QTL	0.107
ASM-QTL	0.289
ASM-QTL	0.336
ASM-QTL	0.796
ASM-QTL	0.862
ASM-QTL	0.705
ASM-QTL	0.72
ASM-QTL	0.195
ASM-QTL	0.0984
ASM-QTL	0.534
ASM-QTL	0.545
ASM-QTL	0.0572
ASM-QTL	0.326
ASM-QTL	0.252
ASM-QTL	0.286
ASM-QTL	0.278
ASM-QTL	0.436
ASM-QTL	0.165
ASM-QTL	0.654
ASM-QTL	0.447
ASM-QTL	0.56
ASM-QTL	0.713
ASM-QTL	0.366
ASM-QTL	0.848
ASM-QTL	0.374
ASM-QTL	0.383
ASM-QTL	0.363
ASM-QTL	0.394
ASM-QTL	0.134
ASM-QTL	0.167
ASM-QTL	0.386
ASM-QTL	0.426
ASM-QTL	0.749
ASM-QTL	0.705
ASM-QTL	0.127
ASM-QTL	0.183
ASM-QTL	0.216
ASM-QTL	0.129
ASM-QTL	0.39
ASM-QTL	0.0477
ASM-QTL	0.202
ASM-QTL	0.186
ASM-QTL	0.587
ASM-QTL	0.654
ASM-QTL	0.381
ASM-QTL	0.194
ASM-QTL	0.172
ASM-QTL	0.201
ASM-QTL	0.103
ASM-QTL	0.388
ASM-QTL	0.293
ASM-QTL	0.56
ASM-QTL	0.33
ASM-QTL	0.324
ASM-QTL	0.318
ASM-QTL	0.228
ASM-QTL	0.47
ASM-QTL	0.467
ASM-QTL	0.59
ASM-QTL	0.108
ASM-QTL	0.719
ASM-QTL	0.683
ASM-QTL	0.694
ASM-QTL	0.319
ASM-QTL	0.602
ASM-QTL	0.203
ASM-QTL	0.258
ASM-QTL	0.902
ASM-QTL	0.9
ASM-QTL	0.88
ASM-QTL	0.248
ASM-QTL	0.238
ASM-QTL	0.448
ASM-QTL	0.0921
ASM-QTL	0.296
ASM-QTL	0.382
ASM-QTL	0.605
ASM-QTL	0.689
ASM-QTL	0.669
ASM-QTL	0.0823
ASM-QTL	0.159
ASM-QTL	0.225
ASM-QTL	0.59
ASM-QTL	0.391
ASM-QTL	0.338
ASM-QTL	0.176
ASM-QTL	0.368
ASM-QTL	0.204
ASM-QTL	0.312
ASM-QTL	0.667
ASM-QTL	0.856
ASM-QTL	0.427
ASM-QTL	0.716
ASM-QTL	0.866
ASM-QTL	0.875
ASM-QTL	0.255
ASM-QTL	0.901
ASM-QTL	0.903
ASM-QTL	0.905
ASM-QTL	0.383
ASM-QTL	0.602
ASM-QTL	0.533
ASM-QTL	0.533
ASM-QTL	0.359
ASM-QTL	0.644
ASM-QTL	0.667
ASM-QTL	0.236
ASM-QTL	0.256
ASM-QTL	0.828
ASM-QTL	0.55
ASM-QTL	0.478
ASM-QTL	0.869
ASM-QTL	0.659
ASM-QTL	0.66
ASM-QTL	0.737
ASM-QTL	0.542
ASM-QTL	0.152
ASM-QTL	0.601
ASM-QTL	0.643
ASM-QTL	0.203
ASM-QTL	0.172
ASM-QTL	0.028
ASM-QTL	0.563
ASM-QTL	0.707
ASM-QTL	0.222
ASM-QTL	0.255
ASM-QTL	0.368
ASM-QTL	0.368
ASM-QTL	0.178
ASM-QTL	0.106
ASM-QTL	0.187
ASM-QTL	0.299
ASM-QTL	0.904
ASM-QTL	0.905
ASM-QTL	0.434
ASM-QTL	0.417
ASM-QTL	0.171
ASM-QTL	0.113
ASM-QTL	0.0844
ASM-QTL	0.19
ASM-QTL	0.21
ASM-QTL	0.158
ASM-QTL	0.159
ASM-QTL	0.222
ASM-QTL	0.195
ASM-QTL	0.202
ASM-QTL	0.39
ASM-QTL	0.376
ASM-QTL	0.619
ASM-QTL	0.661
ASM-QTL	0.56
ASM-QTL	0.608
ASM-QTL	0.822
ASM-QTL	0.144
ASM-QTL	0.203
ASM-QTL	0.0678
ASM-QTL	0.199
ASM-QTL	0.707
ASM-QTL	0.617
ASM-QTL	0.592
ASM-QTL	0.647
ASM-QTL	0.622
ASM-QTL	0.583
ASM-QTL	0.388
ASM-QTL	0.512
ASM-QTL	0.571
ASM-QTL	0.687
ASM-QTL	0.6
ASM-QTL	0.0918
ASM-QTL	0.539
ASM-QTL	0.527
ASM-QTL	0.749
ASM-QTL	0.752
ASM-QTL	0.251
ASM-QTL	0.169
ASM-QTL	0.0857
ASM-QTL	0.168
ASM-QTL	0.343
ASM-QTL	0.346
ASM-QTL	0.405
ASM-QTL	0.638
ASM-QTL	0.676
ASM-QTL	0.442
ASM-QTL	0.446
ASM-QTL	0.945
ASM-QTL	0.0683
ASM-QTL	0.116
ASM-QTL	0.372
ASM-QTL	0.358
ASM-QTL	0.466
ASM-QTL	0.353
ASM-QTL	0.359
ASM-QTL	0.469
ASM-QTL	0.432
ASM-QTL	0.443
ASM-QTL	0.287
ASM-QTL	0.511
ASM-QTL	0.511
ASM-QTL	0.47
ASM-QTL	0.17
ASM-QTL	0.171
ASM-QTL	0.42
ASM-QTL	0.369
ASM-QTL	0.44
ASM-QTL	0.721
ASM-QTL	0.28
ASM-QTL	0.903
ASM-QTL	0.692
ASM-QTL	0.701
ASM-QTL	0.286
ASM-QTL	0.297
ASM-QTL	0.631
ASM-QTL	0.526
ASM-QTL	0.548
ASM-QTL	0.537
ASM-QTL	0.485
ASM-QTL	0.446
ASM-QTL	0.494
ASM-QTL	0.123
ASM-QTL	0.182
ASM-QTL	0.177
ASM-QTL	0.185
ASM-QTL	0.854
ASM-QTL	0.854
ASM-QTL	0.856
ASM-QTL	0.859
ASM-QTL	0.509
ASM-QTL	0.0604
ASM-QTL	0.298
ASM-QTL	0.442
ASM-QTL	0.213
ASM-QTL	0.292
ASM-QTL	0.0752
ASM-QTL	0.0828
ASM-QTL	0.297
ASM-QTL	0.249
ASM-QTL	0.435
ASM-QTL	0.319
ASM-QTL	0.706
ASM-QTL	0.734
ASM-QTL	0.241
ASM-QTL	0.515
ASM-QTL	0.422
ASM-QTL	0.357
ASM-QTL	0.505
ASM-QTL	0.449
ASM-QTL	0.593
ASM-QTL	0.666
ASM-QTL	0.796
ASM-QTL	0.461
ASM-QTL	0.214
ASM-QTL	0.333
ASM-QTL	0.196
ASM-QTL	0.523
ASM-QTL	0.524
ASM-QTL	0.729
ASM-QTL	0.715
ASM-QTL	0.769
ASM-QTL	0.798
ASM-QTL	0.625
ASM-QTL	0.718
ASM-QTL	0.274
ASM-QTL	0.166
ASM-QTL	0.722
ASM-QTL	0.157
ASM-QTL	0.607
ASM-QTL	0.522
ASM-QTL	0.751
ASM-QTL	0.72
ASM-QTL	0.413
ASM-QTL	0.464
ASM-QTL	0.333
ASM-QTL	0.101
ASM-QTL	0.414
ASM-QTL	0.399
ASM-QTL	0.738
ASM-QTL	0.626
ASM-QTL	0.772
ASM-QTL	0.689
ASM-QTL	0.461
ASM-QTL	0.246
ASM-QTL	0.288
ASM-QTL	0.267
ASM-QTL	0.234
ASM-QTL	0.564
ASM-QTL	0.182
ASM-QTL	0.536
ASM-QTL	0.189
ASM-QTL	0.759
ASM-QTL	0.354
ASM-QTL	0.627
ASM-QTL	0.756
ASM-QTL	0.403
ASM-QTL	0.472
ASM-QTL	0.0805
ASM-QTL	0.204
ASM-QTL	0.838
ASM-QTL	0.904
ASM-QTL	0.922
ASM-QTL	0.199
ASM-QTL	0.183
ASM-QTL	0.3
ASM-QTL	0.282
ASM-QTL	0.223
ASM-QTL	0.756
ASM-QTL	0.706
ASM-QTL	0.831
ASM-QTL	0.35
ASM-QTL	0.159
ASM-QTL	0.332
ASM-QTL	0.324
ASM-QTL	0.313
ASM-QTL	0.0834
ASM-QTL	0.0533
ASM-QTL	0.722
ASM-QTL	0.734
ASM-QTL	0.804
ASM-QTL	0.0473
ASM-QTL	0.642
ASM-QTL	0.623
ASM-QTL	0.647
ASM-QTL	0.46
ASM-QTL	0.561
ASM-QTL	0.424
ASM-QTL	0.596
ASM-QTL	0.113
ASM-QTL	0.456
ASM-QTL	0.272
ASM-QTL	0.475
ASM-QTL	0.85
ASM-QTL	0.321
ASM-QTL	0.127
ASM-QTL	0.135
ASM-QTL	0.2
ASM-QTL	0.134
ASM-QTL	0.269
ASM-QTL	0.487
ASM-QTL	0.405
ASM-QTL	0.783
ASM-QTL	0.773
ASM-QTL	0.795
ASM-QTL	0.789
ASM-QTL	0.783
ASM-QTL	0.788
ASM-QTL	0.784
ASM-QTL	0.173
ASM-QTL	0.812
ASM-QTL	0.812
ASM-QTL	0.837
ASM-QTL	0.379
ASM-QTL	0.512
ASM-QTL	0.492
ASM-QTL	0.476
ASM-QTL	0.303
ASM-QTL	0.352
ASM-QTL	0.448
ASM-QTL	0.262
ASM-QTL	0.347
ASM-QTL	0.214
ASM-QTL	0.389
ASM-QTL	0.199
ASM-QTL	0.278
ASM-QTL	0.591
ASM-QTL	0.114
ASM-QTL	0.413
ASM-QTL	0.414
ASM-QTL	0.649
ASM-QTL	0.517
ASM-QTL	0.627
ASM-QTL	0.576
ASM-QTL	0.164
ASM-QTL	0.063
ASM-QTL	0.93
ASM-QTL	0.922
ASM-QTL	0.937
ASM-QTL	0.238
ASM-QTL	0.282
ASM-QTL	0.228
ASM-QTL	0.249
ASM-QTL	0.305
ASM-QTL	0.459
ASM-QTL	0.0453
ASM-QTL	0.0538
ASM-QTL	0.778
ASM-QTL	0.483
ASM-QTL	0.477
ASM-QTL	0.166
ASM-QTL	0.119
ASM-QTL	0.884
ASM-QTL	0.898
ASM-QTL	0.312
ASM-QTL	0.266
ASM-QTL	0.185
ASM-QTL	0.844
ASM-QTL	0.811
ASM-QTL	0.847
ASM-QTL	0.85
ASM-QTL	0.855
ASM-QTL	0.806
ASM-QTL	0.809
ASM-QTL	0.0513
ASM-QTL	0.294
ASM-QTL	0.345
ASM-QTL	0.436
ASM-QTL	0.561
ASM-QTL	0.594
ASM-QTL	0.571
ASM-QTL	0.476
ASM-QTL	0.446
ASM-QTL	0.475
ASM-QTL	0.646
ASM-QTL	0.627
ASM-QTL	0.646
ASM-QTL	0.496
ASM-QTL	0.589
ASM-QTL	0.341
ASM-QTL	0.324
ASM-QTL	0.389
ASM-QTL	0.447
ASM-QTL	0.41
ASM-QTL	0.461
ASM-QTL	0.469
ASM-QTL	0.668
ASM-QTL	0.652
ASM-QTL	0.647
ASM-QTL	0.217
ASM-QTL	0.216
ASM-QTL	0.597
ASM-QTL	0.504
ASM-QTL	0.674
ASM-QTL	0.687
ASM-QTL	0.704
ASM-QTL	0.172
ASM-QTL	0.17
ASM-QTL	0.406
ASM-QTL	0.731
ASM-QTL	0.699
ASM-QTL	0.114
ASM-QTL	0.107
ASM-QTL	0.173
ASM-QTL	0.307
ASM-QTL	0.32
ASM-QTL	0.22
ASM-QTL	0.241
ASM-QTL	0.231
ASM-QTL	0.228
ASM-QTL	0.0946
ASM-QTL	0.636
ASM-QTL	0.618
ASM-QTL	0.0877
ASM-QTL	0.62
ASM-QTL	0.222
ASM-QTL	0.694
ASM-QTL	0.667
ASM-QTL	0.193
ASM-QTL	0.783
ASM-QTL	0.284
ASM-QTL	0.689
ASM-QTL	0.605
ASM-QTL	0.928
ASM-QTL	0.962
ASM-QTL	0.97
ASM-QTL	0.778
ASM-QTL	0.116
ASM-QTL	0.224
ASM-QTL	0.249
ASM-QTL	0.575
ASM-QTL	0.467
ASM-QTL	0.581
ASM-QTL	0.191
ASM-QTL	0.471
ASM-QTL	0.117
ASM-QTL	0.235
ASM-QTL	0.152
ASM-QTL	0.591
ASM-QTL	0.18
ASM-QTL	0.377
ASM-QTL	0.371
ASM-QTL	0.379
ASM-QTL	0.387
ASM-QTL	0.389
ASM-QTL	0.498
ASM-QTL	0.535
ASM-QTL	0.52
ASM-QTL	0.612
ASM-QTL	0.766
ASM-QTL	0.785
ASM-QTL	0.361
ASM-QTL	0.336
ASM-QTL	0.321
ASM-QTL	0.627
ASM-QTL	0.725
ASM-QTL	0.772
ASM-QTL	0.291
ASM-QTL	0.129
ASM-QTL	0.125
ASM-QTL	0.133
ASM-QTL	0.27
ASM-QTL	0.31
ASM-QTL	0.322
ASM-QTL	0.318
ASM-QTL	0.403
ASM-QTL	0.263
ASM-QTL	0.271
ASM-QTL	0.264
ASM-QTL	0.291
ASM-QTL	0.217
ASM-QTL	0.224
ASM-QTL	0.226
ASM-QTL	0.225
ASM-QTL	0.088
ASM-QTL	0.635
ASM-QTL	0.657
ASM-QTL	0.66
ASM-QTL	0.67
ASM-QTL	0.583
ASM-QTL	0.611
ASM-QTL	0.126
ASM-QTL	0.0894
ASM-QTL	0.0446
ASM-QTL	0.184
ASM-QTL	0.569
ASM-QTL	0.778
ASM-QTL	0.556
ASM-QTL	0.833
ASM-QTL	0.268
ASM-QTL	0.494
ASM-QTL	0.521
ASM-QTL	0.559
ASM-QTL	0.507
ASM-QTL	0.483
ASM-QTL	0.196
ASM-QTL	0.197
ASM-QTL	0.2
ASM-QTL	0.465
ASM-QTL	0.327
ASM-QTL	0.418
ASM-QTL	0.441
ASM-QTL	0.312
ASM-QTL	0.318
ASM-QTL	0.798
ASM-QTL	0.286
ASM-QTL	0.703
ASM-QTL	0.61
ASM-QTL	0.214
ASM-QTL	0.386
ASM-QTL	0.483
ASM-QTL	0.64
ASM-QTL	0.614
ASM-QTL	0.494
ASM-QTL	0.136
ASM-QTL	0.108
ASM-QTL	0.151
ASM-QTL	0.191
ASM-QTL	0.894
ASM-QTL	0.915
ASM-QTL	0.76
ASM-QTL	0.719
ASM-QTL	0.744
ASM-QTL	0.942
ASM-QTL	0.572
ASM-QTL	0.566
ASM-QTL	0.368
ASM-QTL	0.376
ASM-QTL	0.38
ASM-QTL	0.602
ASM-QTL	0.468
ASM-QTL	0.522
ASM-QTL	0.22
ASM-QTL	0.23
ASM-QTL	0.721
ASM-QTL	0.565
ASM-QTL	0.725
ASM-QTL	0.777
ASM-QTL	0.53
ASM-QTL	0.465
ASM-QTL	0.522
ASM-QTL	0.24
ASM-QTL	0.253
ASM-QTL	0.705
ASM-QTL	0.708
ASM-QTL	0.321
ASM-QTL	0.261
ASM-QTL	0.0928
ASM-QTL	0.376
ASM-QTL	0.362
ASM-QTL	0.267
ASM-QTL	0.423
ASM-QTL	0.338
ASM-QTL	0.0668
ASM-QTL	0.52
ASM-QTL	0.539
ASM-QTL	0.409
ASM-QTL	0.635
ASM-QTL	0.491
ASM-QTL	0.21
ASM-QTL	0.108
ASM-QTL	0.881
ASM-QTL	0.119
ASM-QTL	0.104
ASM-QTL	0.411
ASM-QTL	0.774
ASM-QTL	0.296
ASM-QTL	0.86
ASM-QTL	0.566
ASM-QTL	0.543
ASM-QTL	0.41
ASM-QTL	0.547
ASM-QTL	0.237
ASM-QTL	0.215
ASM-QTL	0.252
ASM-QTL	0.164
ASM-QTL	0.163
ASM-QTL	0.575
ASM-QTL	0.712
ASM-QTL	0.291
ASM-QTL	0.685
ASM-QTL	0.246
ASM-QTL	0.186
ASM-QTL	0.164
ASM-QTL	0.165
ASM-QTL	0.0822
ASM-QTL	0.077
ASM-QTL	0.334
ASM-QTL	0.211
ASM-QTL	0.203
ASM-QTL	0.0713
ASM-QTL	0.122
ASM-QTL	0.13
ASM-QTL	0.159
ASM-QTL	0.108
ASM-QTL	0.317
ASM-QTL	0.437
ASM-QTL	0.739
ASM-QTL	0.294
ASM-QTL	0.107
ASM-QTL	0.151
ASM-QTL	0.319
ASM-QTL	0.387
ASM-QTL	0.374
ASM-QTL	0.474
ASM-QTL	0.528
ASM-QTL	0.462
ASM-QTL	0.462
ASM-QTL	0.526
ASM-QTL	0.828
ASM-QTL	0.758
ASM-QTL	0.816
ASM-QTL	0.777
ASM-QTL	0.83
ASM-QTL	0.786
ASM-QTL	0.791
ASM-QTL	0.808
ASM-QTL	0.043
ASM-QTL	0.274
ASM-QTL	0.555
ASM-QTL	0.746
ASM-QTL	0.719
ASM-QTL	0.279
ASM-QTL	0.263
ASM-QTL	0.447
ASM-QTL	0.326
ASM-QTL	0.18
ASM-QTL	0.244
ASM-QTL	0.711
ASM-QTL	0.417
ASM-QTL	0.571
ASM-QTL	0.979
ASM-QTL	0.219
ASM-QTL	0.294
ASM-QTL	0.513
ASM-QTL	0.527
ASM-QTL	0.583
ASM-QTL	0.38
ASM-QTL	0.852
ASM-QTL	0.5
ASM-QTL	0.643
ASM-QTL	0.511
ASM-QTL	0.578
ASM-QTL	0.588
ASM-QTL	0.585
ASM-QTL	0.604
ASM-QTL	0.602
ASM-QTL	0.594
ASM-QTL	0.59
ASM-QTL	0.618
ASM-QTL	0.683
ASM-QTL	0.62
ASM-QTL	0.101
ASM-QTL	0.167
ASM-QTL	0.333
ASM-QTL	0.349
ASM-QTL	0.266
ASM-QTL	0.261
ASM-QTL	0.116
ASM-QTL	0.242
ASM-QTL	0.352
ASM-QTL	0.0984
ASM-QTL	0.772
ASM-QTL	0.306
ASM-QTL	0.12
ASM-QTL	0.274
ASM-QTL	0.262
ASM-QTL	0.451
ASM-QTL	0.458
ASM-QTL	0.813
ASM-QTL	0.0785
ASM-QTL	0.202
ASM-QTL	0.712
ASM-QTL	0.703
ASM-QTL	0.71
ASM-QTL	0.722
ASM-QTL	0.725
ASM-QTL	0.0575
ASM-QTL	0.123
ASM-QTL	0.645
ASM-QTL	0.526
ASM-QTL	0.39
ASM-QTL	0.159
ASM-QTL	0.166
ASM-QTL	0.346
ASM-QTL	0.466
ASM-QTL	0.102
ASM-QTL	0.128
ASM-QTL	0.123
ASM-QTL	0.169
ASM-QTL	0.815
ASM-QTL	0.318
ASM-QTL	0.272
ASM-QTL	0.308
ASM-QTL	0.128
ASM-QTL	0.17
ASM-QTL	0.238
ASM-QTL	0.188
ASM-QTL	0.148
ASM-QTL	0.184
ASM-QTL	0.097
ASM-QTL	0.76
ASM-QTL	0.355
ASM-QTL	0.385
ASM-QTL	0.364
ASM-QTL	0.47
ASM-QTL	0.47
ASM-QTL	0.501
ASM-QTL	0.248
ASM-QTL	0.224
ASM-QTL	0.435
ASM-QTL	0.423
ASM-QTL	0.464
ASM-QTL	0.693
ASM-QTL	0.531
ASM-QTL	0.246
ASM-QTL	0.491
ASM-QTL	0.583
ASM-QTL	0.794
ASM-QTL	0.797
ASM-QTL	0.127
ASM-QTL	0.13
ASM-QTL	0.128
ASM-QTL	0.623
ASM-QTL	0.0962
ASM-QTL	0.677
ASM-QTL	0.307
ASM-QTL	0.294
ASM-QTL	0.296
ASM-QTL	0.338
ASM-QTL	0.169
ASM-QTL	0.669
ASM-QTL	0.672
ASM-QTL	0.144
ASM-QTL	0.175
ASM-QTL	0.126
ASM-QTL	0.118
ASM-QTL	0.0942
ASM-QTL	0.409
ASM-QTL	0.0331
ASM-QTL	0.517
ASM-QTL	0.689
ASM-QTL	0.685
ASM-QTL	0.273
ASM-QTL	0.82
ASM-QTL	0.636
ASM-QTL	0.611
ASM-QTL	0.769
ASM-QTL	0.791
ASM-QTL	0.792
ASM-QTL	0.244
ASM-QTL	0.259
ASM-QTL	0.163
ASM-QTL	0.543
ASM-QTL	0.762
ASM-QTL	0.379
ASM-QTL	0.39
ASM-QTL	0.185
ASM-QTL	0.675
ASM-QTL	0.626
ASM-QTL	0.179
ASM-QTL	0.249
ASM-QTL	0.629
ASM-QTL	0.236
ASM-QTL	0.295
ASM-QTL	0.242
ASM-QTL	0.207
ASM-QTL	0.653
ASM-QTL	0.619
ASM-QTL	0.129
ASM-QTL	0.512
ASM-QTL	0.532
ASM-QTL	0.117
ASM-QTL	0.828
ASM-QTL	0.258
ASM-QTL	0.143
ASM-QTL	0.389
ASM-QTL	0.0736
ASM-QTL	0.359
ASM-QTL	0.323
ASM-QTL	0.555
ASM-QTL	0.375
ASM-QTL	0.365
ASM-QTL	0.314
ASM-QTL	0.302
ASM-QTL	0.303
ASM-QTL	0.442
ASM-QTL	0.213
ASM-QTL	0.415
ASM-QTL	0.413
ASM-QTL	0.552
ASM-QTL	0.805
ASM-QTL	0.431
ASM-QTL	0.41
ASM-QTL	0.0862
ASM-QTL	0.0776
ASM-QTL	0.155
ASM-QTL	0.319
ASM-QTL	0.162
ASM-QTL	0.181
ASM-QTL	0.578
ASM-QTL	0.47
ASM-QTL	0.468
ASM-QTL	0.397
ASM-QTL	0.221
ASM-QTL	0.27
ASM-QTL	0.381
ASM-QTL	0.109
ASM-QTL	0.526
ASM-QTL	0.384
ASM-QTL	0.906
ASM-QTL	0.871
ASM-QTL	0.701
ASM-QTL	0.533
ASM-QTL	0.284
ASM-QTL	0.279
ASM-QTL	0.17
ASM-QTL	0.469
ASM-QTL	0.483
ASM-QTL	0.753
ASM-QTL	0.74
ASM-QTL	0.656
ASM-QTL	0.205
ASM-QTL	0.269
ASM-QTL	0.545
ASM-QTL	0.331
ASM-QTL	0.321
ASM-QTL	0.573
ASM-QTL	0.0664
ASM-QTL	0.0697
ASM-QTL	0.455
ASM-QTL	0.584
ASM-QTL	0.0739
ASM-QTL	0.175
ASM-QTL	0.219
ASM-QTL	0.219
ASM-QTL	0.184
ASM-QTL	0.927
ASM-QTL	0.917
ASM-QTL	0.919
ASM-QTL	0.936
ASM-QTL	0.425
ASM-QTL	0.53
ASM-QTL	0.535
ASM-QTL	0.593
ASM-QTL	0.598
ASM-QTL	0.475
ASM-QTL	0.405
ASM-QTL	0.465
ASM-QTL	0.582
ASM-QTL	0.513
ASM-QTL	0.864
ASM-QTL	0.146
ASM-QTL	0.13
ASM-QTL	0.259
ASM-QTL	0.252
ASM-QTL	0.273
ASM-QTL	0.0979
ASM-QTL	0.281
ASM-QTL	0.714
ASM-QTL	0.719
ASM-QTL	0.715
ASM-QTL	0.604
ASM-QTL	0.613
ASM-QTL	0.902
ASM-QTL	0.224
ASM-QTL	0.208
ASM-QTL	0.121
ASM-QTL	0.461
ASM-QTL	0.704
ASM-QTL	0.604
ASM-QTL	0.629
ASM-QTL	0.896
ASM-QTL	0.159
ASM-QTL	0.137
ASM-QTL	0.229
ASM-QTL	0.523
ASM-QTL	0.192
ASM-QTL	0.166
ASM-QTL	0.733
ASM-QTL	0.169
ASM-QTL	0.216
ASM-QTL	0.485
ASM-QTL	0.643
ASM-QTL	0.92
ASM-QTL	0.9
ASM-QTL	0.611
ASM-QTL	0.297
ASM-QTL	0.416
ASM-QTL	0.382
ASM-QTL	0.474
ASM-QTL	0.477
ASM-QTL	0.0655
ASM-QTL	0.25
ASM-QTL	0.286
ASM-QTL	0.287
ASM-QTL	0.313
ASM-QTL	0.681
ASM-QTL	0.423
ASM-QTL	0.474
ASM-QTL	0.129
ASM-QTL	0.702
ASM-QTL	0.686
ASM-QTL	0.663
ASM-QTL	0.65
ASM-QTL	0.514
ASM-QTL	0.474
ASM-QTL	0.428
ASM-QTL	0.601
ASM-QTL	0.514
ASM-QTL	0.379
ASM-QTL	0.4
ASM-QTL	0.279
ASM-QTL	0.282
ASM-QTL	0.519
ASM-QTL	0.486
ASM-QTL	0.297
ASM-QTL	0.306
ASM-QTL	0.478
ASM-QTL	0.497
ASM-QTL	0.142
ASM-QTL	0.154
ASM-QTL	0.131
ASM-QTL	0.13
ASM-QTL	0.609
ASM-QTL	0.106
ASM-QTL	0.643
ASM-QTL	0.69
ASM-QTL	0.911
ASM-QTL	0.344
ASM-QTL	0.214
ASM-QTL	0.129
ASM-QTL	0.586
ASM-QTL	0.591
ASM-QTL	0.509
ASM-QTL	0.282
ASM-QTL	0.657
ASM-QTL	0.21
ASM-QTL	0.97
ASM-QTL	0.97
ASM-QTL	0.932
ASM-QTL	0.941
ASM-QTL	0.886
ASM-QTL	0.831
ASM-QTL	0.834
ASM-QTL	0.905
ASM-QTL	0.416
ASM-QTL	0.575
ASM-QTL	0.388
ASM-QTL	0.238
ASM-QTL	0.822
ASM-QTL	0.183
ASM-QTL	0.338
ASM-QTL	0.329
ASM-QTL	0.3
ASM-QTL	0.575
ASM-QTL	0.512
ASM-QTL	0.514
ASM-QTL	0.0739
ASM-QTL	0.0737
ASM-QTL	0.379
ASM-QTL	0.147
ASM-QTL	0.199
ASM-QTL	0.185
ASM-QTL	0.301
ASM-QTL	0.286
ASM-QTL	0.268
ASM-QTL	0.34
ASM-QTL	0.15
ASM-QTL	0.637
ASM-QTL	0.518
ASM-QTL	0.402
ASM-QTL	0.631
ASM-QTL	0.333
ASM-QTL	0.638
ASM-QTL	0.642
ASM-QTL	0.654
ASM-QTL	0.645
ASM-QTL	0.186
ASM-QTL	0.18
ASM-QTL	0.451
ASM-QTL	0.508
ASM-QTL	0.501
ASM-QTL	0.833
ASM-QTL	0.573
ASM-QTL	0.122
ASM-QTL	0.123
ASM-QTL	0.47
ASM-QTL	0.146
ASM-QTL	0.155
ASM-QTL	0.146
ASM-QTL	0.141
ASM-QTL	0.208
ASM-QTL	0.138
ASM-QTL	0.34
ASM-QTL	0.275
ASM-QTL	0.299
ASM-QTL	0.0543
ASM-QTL	0.516
ASM-QTL	0.448
ASM-QTL	0.433
ASM-QTL	0.419
ASM-QTL	0.324
ASM-QTL	0.338
ASM-QTL	0.333
ASM-QTL	0.331
ASM-QTL	0.612
ASM-QTL	0.6
ASM-QTL	0.624
ASM-QTL	0.589
ASM-QTL	0.163
ASM-QTL	0.175
ASM-QTL	0.158
ASM-QTL	0.514
ASM-QTL	0.684
ASM-QTL	0.225
ASM-QTL	0.424
ASM-QTL	0.114
ASM-QTL	0.0983
ASM-QTL	0.482
ASM-QTL	0.271
ASM-QTL	0.285
ASM-QTL	0.184
ASM-QTL	0.0709
ASM-QTL	0.081
ASM-QTL	0.641
ASM-QTL	0.661
ASM-QTL	0.35
ASM-QTL	0.597
ASM-QTL	0.579
ASM-QTL	0.556
ASM-QTL	0.134
ASM-QTL	0.465
ASM-QTL	0.324
ASM-QTL	0.708
ASM-QTL	0.639
ASM-QTL	0.0942
ASM-QTL	0.297
ASM-QTL	0.272
ASM-QTL	0.288
ASM-QTL	0.269
ASM-QTL	0.389
ASM-QTL	0.133
ASM-QTL	0.124
ASM-QTL	0.137
ASM-QTL	0.0999
ASM-QTL	0.49
ASM-QTL	0.599
ASM-QTL	0.465
ASM-QTL	0.316
ASM-QTL	0.319
ASM-QTL	0.288
ASM-QTL	0.524
ASM-QTL	0.494
ASM-QTL	0.468
ASM-QTL	0.384
ASM-QTL	0.104
ASM-QTL	0.241
ASM-QTL	0.781
ASM-QTL	0.475
ASM-QTL	0.523
ASM-QTL	0.644
ASM-QTL	0.702
ASM-QTL	0.701
ASM-QTL	0.529
ASM-QTL	0.153
ASM-QTL	0.384
ASM-QTL	0.0657
ASM-QTL	0.755
ASM-QTL	0.754
ASM-QTL	0.85
ASM-QTL	0.863
ASM-QTL	0.814
ASM-QTL	0.754
ASM-QTL	0.0968
ASM-QTL	0.0886
ASM-QTL	0.345
ASM-QTL	0.795
ASM-QTL	0.76
ASM-QTL	0.7
ASM-QTL	0.443
ASM-QTL	0.308
ASM-QTL	0.494
ASM-QTL	0.462
ASM-QTL	0.778
ASM-QTL	0.731
ASM-QTL	0.775
ASM-QTL	0.473
ASM-QTL	0.478
ASM-QTL	0.253
ASM-QTL	0.224
ASM-QTL	0.176
ASM-QTL	0.191
ASM-QTL	0.21
ASM-QTL	0.654
ASM-QTL	0.339
ASM-QTL	0.634
ASM-QTL	0.254
ASM-QTL	0.422
ASM-QTL	0.797
ASM-QTL	0.714
ASM-QTL	0.743
ASM-QTL	0.0842
ASM-QTL	0.71
ASM-QTL	0.623
ASM-QTL	0.0904
ASM-QTL	0.118
ASM-QTL	0.453
ASM-QTL	0.52
ASM-QTL	0.761
ASM-QTL	0.762
ASM-QTL	0.789
ASM-QTL	0.792
ASM-QTL	0.223
ASM-QTL	0.802
ASM-QTL	0.866
ASM-QTL	0.193
ASM-QTL	0.2
ASM-QTL	0.212
ASM-QTL	0.391
ASM-QTL	0.333
ASM-QTL	0.334
ASM-QTL	0.155
ASM-QTL	0.938
ASM-QTL	0.546
ASM-QTL	0.405
ASM-QTL	0.535
ASM-QTL	0.162
ASM-QTL	0.702
ASM-QTL	0.599
ASM-QTL	0.581
ASM-QTL	0.131
ASM-QTL	0.333
ASM-QTL	0.356
ASM-QTL	0.191
ASM-QTL	0.187
ASM-QTL	0.197
ASM-QTL	0.596
ASM-QTL	0.351
ASM-QTL	0.0671
ASM-QTL	0.0601
ASM-QTL	0.156
ASM-QTL	0.69
ASM-QTL	0.264
ASM-QTL	0.477
ASM-QTL	0.0985
ASM-QTL	0.295
ASM-QTL	0.0862
ASM-QTL	0.184
ASM-QTL	0.686
ASM-QTL	0.644
ASM-QTL	0.669
ASM-QTL	0.347
ASM-QTL	0.404
ASM-QTL	0.296
ASM-QTL	0.891
ASM-QTL	0.625
ASM-QTL	0.386
ASM-QTL	0.0801
ASM-QTL	0.134
ASM-QTL	0.14
ASM-QTL	0.284
ASM-QTL	0.283
ASM-QTL	0.457
ASM-QTL	0.456
ASM-QTL	0.061
ASM-QTL	0.721
ASM-QTL	0.571
ASM-QTL	0.589
ASM-QTL	0.587
ASM-QTL	0.712
ASM-QTL	0.717
ASM-QTL	0.752
ASM-QTL	0.771
ASM-QTL	0.743
ASM-QTL	0.734
ASM-QTL	0.723
ASM-QTL	0.714
ASM-QTL	0.676
ASM-QTL	0.46
ASM-QTL	0.438
ASM-QTL	0.436
ASM-QTL	0.66
ASM-QTL	0.617
ASM-QTL	0.153
ASM-QTL	0.896
ASM-QTL	0.552
ASM-QTL	0.607
ASM-QTL	0.7
ASM-QTL	0.237
ASM-QTL	0.526
ASM-QTL	0.506
ASM-QTL	0.506
ASM-QTL	0.128
ASM-QTL	0.252
ASM-QTL	0.239
ASM-QTL	0.257
ASM-QTL	0.286
ASM-QTL	0.724
ASM-QTL	0.409
ASM-QTL	0.932
ASM-QTL	0.941
ASM-QTL	0.959
ASM-QTL	0.943
ASM-QTL	0.507
ASM-QTL	0.492
ASM-QTL	0.523
ASM-QTL	0.516
ASM-QTL	0.438
ASM-QTL	0.33
ASM-QTL	0.267
ASM-QTL	0.306
ASM-QTL	0.0769
ASM-QTL	0.114
ASM-QTL	0.398
ASM-QTL	0.577
ASM-QTL	0.5
ASM-QTL	0.575
ASM-QTL	0.542
ASM-QTL	0.531
ASM-QTL	0.599
ASM-QTL	0.656
ASM-QTL	0.57
ASM-QTL	0.0738
ASM-QTL	0.584
ASM-QTL	0.558
ASM-QTL	0.587
ASM-QTL	0.584
ASM-QTL	0.58
ASM-QTL	0.55
ASM-QTL	0.557
ASM-QTL	0.55
ASM-QTL	0.516
ASM-QTL	0.452
ASM-QTL	0.537
ASM-QTL	0.598
ASM-QTL	0.59
ASM-QTL	0.585
ASM-QTL	0.0857
ASM-QTL	0.767
ASM-QTL	0.759
ASM-QTL	0.746
ASM-QTL	0.784
ASM-QTL	0.791
ASM-QTL	0.776
ASM-QTL	0.779
ASM-QTL	0.778
ASM-QTL	0.734
ASM-QTL	0.248
ASM-QTL	0.0557
ASM-QTL	0.0558
ASM-QTL	0.21
ASM-QTL	0.242
ASM-QTL	0.131
ASM-QTL	0.36
ASM-QTL	0.376
ASM-QTL	0.373
ASM-QTL	0.216
ASM-QTL	0.187
ASM-QTL	0.19
ASM-QTL	0.219
ASM-QTL	0.244
ASM-QTL	0.18
ASM-QTL	0.217
ASM-QTL	0.223
ASM-QTL	0.244
ASM-QTL	0.00084
ASM-QTL	0.36
ASM-QTL	0.201
ASM-QTL	0.174
ASM-QTL	0.548
ASM-QTL	0.591
ASM-QTL	0.604
ASM-QTL	0.333
ASM-QTL	0.359
ASM-QTL	0.662
ASM-QTL	0.755
ASM-QTL	0.654
ASM-QTL	0.955
ASM-QTL	0.956
ASM-QTL	0.551
ASM-QTL	0.166
ASM-QTL	0.541
ASM-QTL	0.573
ASM-QTL	0.302
ASM-QTL	0.278
ASM-QTL	0.295
ASM-QTL	0.267
ASM-QTL	0.366
ASM-QTL	0.295
ASM-QTL	0.839
ASM-QTL	0.874
ASM-QTL	0.0775
ASM-QTL	0.382
ASM-QTL	0.403
ASM-QTL	0.21
ASM-QTL	0.141
ASM-QTL	0.555
ASM-QTL	0.549
ASM-QTL	0.459
ASM-QTL	0.465
ASM-QTL	0.389
ASM-QTL	0.422
ASM-QTL	0.332
ASM-QTL	0.37
ASM-QTL	0.0815
ASM-QTL	0.455
ASM-QTL	0.44
ASM-QTL	0.37
ASM-QTL	0.351
ASM-QTL	0.359
ASM-QTL	0.236
ASM-QTL	0.3
ASM-QTL	0.235
ASM-QTL	0.321
ASM-QTL	0.0755
ASM-QTL	0.00671
ASM-QTL	0.435
mRNA	0.0572
mRNA	0.116
mRNA	0.0471
mRNA	0.0885
mRNA	0.0879
mRNA	0.045
mRNA	0.0554
mRNA	0.0235
mRNA	0.0683
mRNA	0.342
mRNA	0.154
mRNA	0.213
mRNA	0.115
mRNA	0.0999
mRNA	0.1
mRNA	0.178
mRNA	0.29
mRNA	0.0472
mRNA	0.368
mRNA	0.0585
mRNA	0.126
mRNA	0.0579
mRNA	0.198
mRNA	0.12
mRNA	0.594
mRNA	0.126
mRNA	0.0455
mRNA	0.116
mRNA	0.129
mRNA	0.137
mRNA	0.115
mRNA	0.117
mRNA	0.281
mRNA	0.237
mRNA	0.103
mRNA	0.135
mRNA	0.134
mRNA	0.112
mRNA	0.127
mRNA	0.136
mRNA	0.101
mRNA	0.0919
mRNA	0.0934
mRNA	0.0675
mRNA	0.0569
mRNA	0.0448
mRNA	0.101
mRNA	0.0628
mRNA	0.157
mRNA	0.056
mRNA	0.676
mRNA	0.608
mRNA	0.15
mRNA	0.109
mRNA	0.474
mRNA	0.0894
mRNA	0.288
mRNA	0.0852
mRNA	0.102
mRNA	0.111
mRNA	0.257
mRNA	0.071
mRNA	0.0688
mRNA	0.352
mRNA	0.0656
mRNA	0.229
mRNA	0.117
mRNA	0.118
mRNA	0.0388
mRNA	0.107
mRNA	0.0355
mRNA	0.057
mRNA	0.108
mRNA	0.203
mRNA	0.155
mRNA	0.141
mRNA	0.177
mRNA	0.15
mRNA	0.213
mRNA	0.0767
mRNA	0.0669
mRNA	0.421
mRNA	0.0634
mRNA	0.155
mRNA	0.128
mRNA	0.116
mRNA	0.203
mRNA	0.0909
mRNA	0.0931
mRNA	0.287
mRNA	0.383
mRNA	0.312
mRNA	0.177
mRNA	0.22
mRNA	0.268
mRNA	0.226
mRNA	0.17
mRNA	0.103
mRNA	0.15
mRNA	0.129
mRNA	0.0685
mRNA	0.0448
mRNA	0.0548
mRNA	0.283
mRNA	0.54
mRNA	0.099
mRNA	0.0258
mRNA	0.0672
mRNA	0.0769
mRNA	0.206
mRNA	0.0322
mRNA	0.0441
mRNA	0.165
mRNA	0.0434
mRNA	0.126
mRNA	0.0507
mRNA	0.0703
mRNA	0.103
mRNA	0.0939
mRNA	0.193
mRNA	0.185
mRNA	0.162
mRNA	0.23
mRNA	0.23
mRNA	0.191
mRNA	0.0608
mRNA	0.0457
mRNA	0.0763
mRNA	0.0778
mRNA	0.181
mRNA	0.0923
mRNA	0.0932
mRNA	0.128
mRNA	0.0692
mRNA	0.124
mRNA	0.0451
mRNA	0.0641
mRNA	0.0627
mRNA	0.311
mRNA	0.222
mRNA	0.195
mRNA	0.0828
mRNA	0.27
mRNA	0.0451
mRNA	0.103
mRNA	0.199
mRNA	0.0457
mRNA	0.091
mRNA	0.165
mRNA	0.114
mRNA	0.0749
mRNA	0.0809
mRNA	0.0696
mRNA	0.0378
mRNA	0.158
mRNA	0.0376
mRNA	0.161
mRNA	0.0902
mRNA	0.0747
mRNA	0.0423
mRNA	0.0538
mRNA	0.0251
mRNA	0.337
mRNA	0.221
mRNA	0.29
mRNA	0.207
mRNA	0.137
mRNA	0.0277
mRNA	0.0425
mRNA	0.0831
mRNA	0.0385
mRNA	0.123
mRNA	0.056
mRNA	0.198
mRNA	0.129
mRNA	0.204
mRNA	0.0553
mRNA	0.389
mRNA	0.0992
mRNA	0.0298
mRNA	0.16
mRNA	0.0579
mRNA	0.0428
mRNA	0.193
mRNA	0.278
mRNA	0.292
mRNA	0.307
mRNA	0.0827
mRNA	0.058
mRNA	0.0647
mRNA	0.0636
mRNA	0.0505
mRNA	0.471
mRNA	0.0825
mRNA	0.0297
mRNA	0.0711
mRNA	0.0386
mRNA	0.0286
mRNA	0.0348
mRNA	0.0449
mRNA	0.101
mRNA	0.0251
mRNA	0.173
mRNA	0.315
mRNA	0.0365
mRNA	0.0427
mRNA	0.165
mRNA	0.0214
mRNA	0.049
mRNA	0.0806
mRNA	0.0924
mRNA	0.166
mRNA	0.176
mRNA	0.198
mRNA	0.117
mRNA	0.439
mRNA	0.166
mRNA	0.121
mRNA	0.093
mRNA	0.332
mRNA	0.0946
mRNA	0.0471
mRNA	0.166
mRNA	0.0437
mRNA	0.0652
mRNA	0.181
mRNA	0.112
mRNA	0.118
mRNA	0.39
mRNA	0.0738
mRNA	0.0485
mRNA	0.161
mRNA	0.0299
mRNA	0.168
mRNA	0.212
mRNA	0.25
mRNA	0.402
mRNA	0.168
mRNA	0.0441
mRNA	0.105
mRNA	0.0407
mRNA	0.103
mRNA	0.0389
mRNA	0.044
mRNA	0.0312
mRNA	0.332
mRNA	0.0484
mRNA	0.207
mRNA	0.337
mRNA	0.311
mRNA	0.0548
mRNA	0.208
mRNA	0.224
mRNA	0.159
mRNA	0.153
mRNA	0.315
mRNA	0.226
mRNA	0.505
mRNA	0.224
mRNA	0.259
mRNA	0.0654
mRNA	0.123
mRNA	0.113
mRNA	0.426
mRNA	0.099
mRNA	0.0608
mRNA	0.0302
mRNA	0.129
mRNA	0.0758
mRNA	0.0294
mRNA	0.0433
mRNA	0.122
mRNA	0.0861
mRNA	0.0656
mRNA	0.222
mRNA	0.0937
mRNA	0.0409
mRNA	0.114
mRNA	0.101
mRNA	0.0512
mRNA	0.0354
mRNA	0.121
mRNA	0.164
mRNA	0.13
mRNA	0.0704
mRNA	0.222
mRNA	0.0622
mRNA	0.121
mRNA	0.0426
mRNA	0.131
mRNA	0.104
mRNA	0.252
mRNA	0.228
mRNA	0.155
mRNA	0.108
mRNA	0.158
mRNA	0.074
mRNA	0.0891
mRNA	0.0344
mRNA	0.0976
mRNA	0.0581
mRNA	0.096
mRNA	0.143
mRNA	0.0854
mRNA	0.13
mRNA	0.0957
mRNA	0.0775
mRNA	0.294
mRNA	0.302
mRNA	0.382
mRNA	0.138
mRNA	0.578
mRNA	0.0587
mRNA	0.0681
mRNA	0.0418
mRNA	0.0686
mRNA	0.138
mRNA	0.102
mRNA	0.203
mRNA	0.132
mRNA	0.156
mRNA	0.221
mRNA	0.0822
mRNA	0.34
mRNA	0.25
mRNA	0.0343
mRNA	0.344
mRNA	0.0373
mRNA	0.247
mRNA	0.143
mRNA	0.189
mRNA	0.0951
mRNA	0.0639
mRNA	0.151
mRNA	0.0901
mRNA	0.102
mRNA	0.094
mRNA	0.0673
mRNA	0.119
mRNA	0.152
mRNA	0.129
mRNA	0.139
mRNA	0.126
mRNA	0.0265
mRNA	0.0369
mRNA	0.0446
mRNA	0.255
mRNA	0.243
mRNA	0.329
mRNA	0.0908
mRNA	0.117
mRNA	0.399
mRNA	0.302
mRNA	0.377
mRNA	0.0599
mRNA	0.287
mRNA	0.224
mRNA	0.293
mRNA	0.0469
mRNA	0.0416
mRNA	0.183
mRNA	0.134
mRNA	0.232
mRNA	0.0859
mRNA	0.0305
mRNA	0.257
mRNA	0.177
mRNA	0.0533
mRNA	0.102
mRNA	0.0805
mRNA	0.0707
mRNA	0.0575
mRNA	0.0312
mRNA	0.0344
mRNA	0.0886
mRNA	0.145
mRNA	0.0696
mRNA	0.0896
mRNA	0.104
mRNA	0.112
mRNA	0.222
mRNA	0.186
mRNA	0.0724
mRNA	0.27
mRNA	0.177
mRNA	0.0533
mRNA	0.0616
mRNA	0.0388
mRNA	0.232
mRNA	0.055
mRNA	0.0801
mRNA	0.0352
mRNA	0.0168
mRNA	0.08
mRNA	0.0433
mRNA	0.22
mRNA	0.0838
mRNA	0.198
mRNA	0.208
mRNA	0.0829
mRNA	0.162
mRNA	0.197
mRNA	0.0635
mRNA	0.0334
mRNA	0.0621
mRNA	0.0443
mRNA	0.0445
mRNA	0.152
mRNA	0.288
mRNA	0.136
mRNA	0.0517
mRNA	0.0336
mRNA	0.033
mRNA	0.0572
mRNA	0.0535
mRNA	0.0544
mRNA	0.213
mRNA	0.179
mRNA	0.0711
mRNA	0.0321
mRNA	0.0792
mRNA	0.0755
mRNA	0.227
mRNA	0.12
mRNA	0.0689
mRNA	0.0375
mRNA	0.216
mRNA	0.144
mRNA	0.0412
mRNA	0.0581
mRNA	0.181
mRNA	0.0557
mRNA	0.0713
mRNA	0.0603
mRNA	0.0402
mRNA	0.0525
mRNA	0.174
mRNA	0.0624
mRNA	0.334
mRNA	0.184
mRNA	0.0783
mRNA	0.0455
mRNA	0.033
mRNA	0.13
mRNA	0.0471
mRNA	0.355
mRNA	0.107
mRNA	0.537
mRNA	0.0735
mRNA	0.0831
mRNA	0.334
mRNA	0.0832
mRNA	0.14
mRNA	0.0761
mRNA	0.0911
mRNA	0.148
mRNA	0.0956
mRNA	0.382
mRNA	0.124
mRNA	0.136
mRNA	0.146
mRNA	0.0837
mRNA	0.0924
mRNA	0.0581
mRNA	0.13
mRNA	0.122
mRNA	0.25
mRNA	0.0527
mRNA	0.128
mRNA	0.0532
mRNA	0.0514
mRNA	0.0317
mRNA	0.0482
mRNA	0.0773
mRNA	0.112
mRNA	0.231
mRNA	0.0324
mRNA	0.351
mRNA	0.248
mRNA	0.359
mRNA	0.251
mRNA	0.423
mRNA	0.246
mRNA	0.371
mRNA	0.06
mRNA	0.0209
[truncated: 4,053 more rows]

## Sheet: fig2-d
Obs.delta	Exp.delta
0.0000773314555327209	0.000027759345978437
0.000995262695873215	0.00043539976675737
0.000330770922858228	0.000201711526295395
0.00110238975021686	0.00101122486102928
0.000725411506935786	0.000626217517579603
0.000451826139700354	0.000461712776014136
0.000105896948752129	0.0000765379830211789
0.000457159206293866	0.000454535235503122
0.000706105209230637	0.000686089112342265
0.0042864939566667	0.00226520425397396
0.000719494214435639	0.000190279366815125
0.0018352074120592	0.000491046829885109
0.00277950385001846	0.00117032115078484
0.000266335195432416	0.0000701880438491373
0.00134888977747382	0.00116111982750565
0.000115052455641801	0.000114472707539218
0.000320549840436114	0.000312221523375327
0.00192123156246141	0.000850968984063055
0.00184245290530236	0.00044552437700307
0.000109001511391731	0.000102927770499809
0.0021247449316374	0.00239464109850937
0.000116454677335832	0.000108295579966538
0.00198066817149955	0.00210286651623017
0.00237424960928116	0.00203379203860903
0.0125432683298313	0.0102064336148574
0.0000587991104338575	0.0000524973461613511
0.000290145690585291	0.000266110709198141
0.000625223979223121	0.000566744340508308
0.000713802264944738	0.000671216983953463
0.00138405540050789	0.00143593962381153
0.00143624857393545	0.00104196294769882
0.00166270966556982	0.00170734422368736
0.000221973788906334	0.000237443046213316
0.000329325958077685	0.000314289298284921
0.000309790527585873	0.000291517504074672
0.00246029951288718	0.00199468091916182
0.00300508666067159	0.0027584835698489
0.00183893563778392	0.00159762574843699
0.00270888517130792	0.00253689013351122
0.0031779299224366	0.00282032370756803
0.00190011179236158	0.00191154423824203
0.00107632672354908	0.00128600817306331
0.00154057971071629	0.00150727910865655
0.00179998768658604	0.00145630667679644
0.00102187496402071	0.000920379165499029
0.00148224229659191	0.00117395032416249
0.00113765072657252	0.00110121927243519
0.000748836251074542	0.000884541742497124
0.00172239991679703	0.00171893218537563
0.000267895312117746	0.000151306417058502
0.000674573485556918	0.000682904919738313
0.0148340119851551	0.0150317581022294
0.0000995453673965941	0.0000999559460868286
0.00175755747987022	0.00175937208671553
0.000371668651933299	0.000377766788019553
0.00106375360848685	0.00105682200060231
0.00540104605778827	0.00587834608775795
0.000241343195663217	0.00021985096182759
0.000112804221632074	0.0000843151089339131
0.000251664034476243	0.000272376925935294
0.000139706160339291	0.000107412911097639
0.000565635188213464	0.000609302888684967
0.0000771477889064919	0.0000844891488117382
0.00518171844834689	0.00504027792378592
0.0000566972443918907	0.0000531558334425608
0.00298078494848611	0.00299019241882979
0.0001726359627119	0.000122463218467697
0.000186742740465235	0.000139547115491735
0.0000840679164476983	0.0000681817075841187
0.00168796701199511	0.00194014239448575
0.000271758841711827	0.000232042449067354
0.000812072855785244	0.000733210406419771
0.000885664029864656	0.000631009744980463
0.00041993322680502	0.000245333653513954
0.000861836528219066	0.000831164371569402
0.0000708553038351966	0.0000671997198759384
0.000757829724390844	0.000768818818415926
0.00033361506157111	0.0003400405221237
0.00394634859469035	0.00352637416381753
0.000461078591466718	0.00065606909786907
0.000220339166205186	0.000201311294183115
0.00517369195110571	0.00295861979297381
0.000734187635888315	0.000597223407537842
0.0018208859268095	0.00125874412135432
0.00117802592643706	0.00116790921036577
0.00096474617862148	0.000926149086117805
0.00260351409370855	0.00255734606034959
0.000695625341836312	0.000599776933430618
0.0000307324158212668	0.00000745903170167002
0.00139689850925734	0.0014190674329689
0.00536836634951284	0.00529483619975836
0.0030287446621274	0.00309377491082686
0.00104772087734784	0.00116138586578429
0.0014162576290707	0.0014834169396934
0.0052188669362309	0.00526588836345791
0.00315897144076526	0.0032314955758793
0.00118348329964623	0.00117767084093641
0.0000121625198401657	0.00000861976389002122
0.000573043584218244	0.000320324046628906
0.000458659014691871	0.000260376434075176
0.000153159854217439	0.00011435114576829
0.0000823565747447009	0.0000670016162847301
0.0000857847454991871	0.0000557506397930168
0.0000365744244019383	0.0000340713813006028
0.000145149073527847	0.000129459716206884
0.000809302843525169	0.000706798299567668
0.00298229049022402	0.00262768978994009
0.000732815981700392	0.000670928658568926
0.000358936315651376	0.000360615886725096
0.00158507246014366	0.00142204857462564
0.0000179017805265891	0.0000189861783418766
0.000477634427781989	0.000347773519463903
0.000394964170551134	0.000320119739408467
0.00439073152082169	0.0043896985846208
0.000936632927316798	0.0010755316821388
0.00146006564139147	0.00151341432810867
0.000661176821875655	0.000673381256791678
0.00171365007061093	0.00191089549236316
0.000171456228573808	0.000132532095713747
0.0017294707149083	0.00119529433688869
0.00165943713146102	0.00117708734827227
0.00124096100764898	0.000950658411250576
0.00248930757261112	0.00174019616836849
0.00244345594148728	0.0017137666111278
0.00172901106482407	0.00135612834153803
0.000813699060019213	0.000866154672142008
0.000633095339726328	0.000704820544878547
0.00142603036957428	0.00118998430612112
0.000155102042492838	0.000146838063867496
0.000458212862324483	0.000321745022445419
0.00236153504182297	0.00180935276522446
0.0020079834343008	0.00175679421725742
0.00328212681742563	0.00354582609136189
0.000529969581940487	0.00052069250997091
0.00360160157178823	0.00155483655014504
0.000636797929564666	0.000767587122723473
0.0000570184007258638	0.000047559639572845
0.000624942216107375	0.000410913243872454
0.00208053937357887	0.00142136787241343
0.000738204693806613	0.000521799086672697
0.0011637342916039	0.000780332179189847
0.000439347226382259	0.000483572711164992
0.00143980591073934	0.0010731101680792
0.0000635575408628584	0.000056889341086648
0.000420319643675616	0.00039223625910911
0.00212664901333047	0.00259700550624977
0.000381557925740127	0.000347033783840173
0.00109235014492982	0.000967206327400816
0.000585014820513975	0.000152647668300918
0.00102836954783784	0.00113293822787757
0.0010576054624942	0.00100002193081046
0.00119273090134246	0.000953091910303656
0.000195956239434263	0.000155266808095157
0.000376252334171068	0.000364624982195414
0.000237141366724881	0.000104937850125127
0.000698388937467323	0.000464098228775318
0.00124377149302325	0.00152082664029892
0.000730929589995788	0.000765452079969351
0.000435967981251346	0.000517720237359895
0.00022933954328693	0.000236726697621233
0.000465393101492396	0.00027626756804343
0.0000925996986364602	0.0000954559309612149
0.000464317577804209	0.000550643090925225
0.000488765291945721	0.000513290453959842
0.000417871608219004	0.000453916635100092
0.000426404112495743	0.000439730735057978
0.00022677078851481	0.000172899244637529
0.000290789617659177	0.000236904311778571
0.000605596700153249	0.000339978840232275
0.000873786021955932	0.000887453553349011
0.0000551988428434756	0.0000472257967675751
0.000612179117993832	0.000577024190731936
0.000101566027052	0.0000851703191283564
0.000910387460067151	0.000940369426833582
0.000455575520301102	0.000499178588588512
0.000751114321813092	0.000259515898148222
0.0000970945543941306	0.0000887889461888149
0.00100449129570535	0.000349152319893693
0.0000960360717403522	0.000126761555532779
0.000325418829870268	0.00029456027482199
0.000726799413716117	0.000798264121452372
0.000454098489823441	0.00048959286039425
0.00033279481755985	0.000352956436269513
0.00220591672455068	0.00172665552812524
0.00444310901135559	0.00344835448393878
0.0104136073448036	0.00833922827045064
0.00925846246334954	0.00747817893456384
0.000387369793880295	0.000378972001648041
0.000298951701999575	0.000235078757858414
0.000103443360176419	0.0000873723202112201
0.00037714484666065	0.000367242068599461
0.00166489398738602	0.00148696545397626
0.00179867342287232	0.00125876072276325
0.00974114233419943	0.00674376601598701
0.000171016627925923	0.000130777616789522
0.000144126277811985	0.000122248625771081
0.0002923581810446	0.000327906934479507
0.000371157532540398	0.000381043066148503
0.0000778249694631992	0.0000396438479156895
0.0000921126196153045	0.0000977271847258215
0.000124977974424581	0.000120405641134083
0.0000995362132958722	0.0000891443711532868
0.000236476994899656	0.000278953390160661
0.00175269469555147	0.000645937519820268
0.000270454270360101	0.000289883125126067
0.000300886492425171	0.000325351879573293
0.00488074851287404	0.00186885434982893
0.00075299375632947	0.000960593026075446
0.000257171131426674	0.000204123398144272
0.000894677414317936	0.000627056535835207
0.000579239806337323	0.000427113877826634
0.0007959964768666	0.000693551637564424
0.000115629099617523	0.00011487370204787
0.000133144008895955	0.000130330276232216
0.00014356513926621	0.0000914623146974827
0.0200220159322688	0.0088219225123442
0.00181342465554232	0.000782578027633171
0.00198836757036958	0.00180347953571519
0.00139710974839421	0.000992213594572818
0.00189184914290093	0.0020195461091332
0.000243195377762646	0.000257335875303295
0.00196799062658447	0.00217665696269051
0.000923079295712979	0.0011744273219085
0.000307663463761572	0.000266089251136355
0.000194690997784152	0.000136885749836679
0.00315763400125059	0.00220895872739926
0.0023837444642294	0.00232786731989577
0.00199791123791349	0.00197875528428395
0.00110379088546207	0.00122804719702789
0.000476291339480381	0.000413554140994823
0.00033674290197444	0.000427362632433278
0.00104768392819077	0.00106672017020627
0.00193979393275596	0.00187977421952234
0.00407464683973103	0.00452464925031327
0.00313674704635958	0.00322644988790787
0.00504324003610742	0.00676857298286414
0.00543336113347279	0.00557010278698293
0.00283815651934666	0.0030419435974452
0.00116044313090268	0.00124930643688286
0.000392122829887733	0.000503839729768378
0.000741484671049388	0.000666906752083349
0.000214741811589741	0.000177366957848176
0.00316081222909332	0.00152843370340075
0.0019326611370729	0.00155169404608285
0.0000549382074619086	0.0000564372341262627
0.000450730545442013	0.000197301574697572
0.000083253070235336	0.0000608109057068162
0.00423571363362085	0.00367006845279655
0.0110710661850755	0.0107077904291983
0.0114328870756432	0.0114301286894572
0.000101763619956887	0.000118796077604467
0.00235259668443355	0.00124328551344995
0.00201307050718798	0.00191443488383236
0.00251681281856358	0.00227586996456574
0.00243341527658129	0.00197816071080818
0.00191366090690058	0.00155730378757903
0.00447880006257858	0.00392800839080199
0.00539261764697919	0.00487331820792993
0.00783998913475379	0.00676325385436372
0.000769922885851032	0.000440711306162853
0.00029637913886435	0.000288661024615068
0.00083854542069506	0.000839311943960254
0.00023510990513999	0.000213123584472238
0.00149140684582629	0.00103633649406874
0.000724493541028849	0.00069988901464087
0.000329563233545492	0.000329611272904338
0.0000260707030892146	0.0000210502556955146
0.00284543657144339	0.00203876557391744
0.000594184062902178	0.000466411419304102
0.0000650905707094806	0.000060184211398646
0.000168051850624471	0.000164195990368732
0.00179522398569248	0.00146952417096376
0.00181100654342844	0.00153370100738951
0.00134224842439095	0.00136263435972305
0.0106217859094521	0.0112624032429393
0.00199481602334699	0.00186266964423844
0.000861057149221179	0.000873515110083288
0.00089006654358784	0.000785901576626021
0.00115687359202223	0.00102245712733667
0.000752777434805586	0.000535241406797315
0.000042757945349074	0.000027685365704063
0.00122637530674515	0.000875360632104761
0.00158739742544323	0.00137680198211385
0.000603098234111976	0.000532719726475208
0.000208478971559491	0.000183012805776552
0.00196525799689789	0.00182960065935395
0.000546383732791048	0.000619068541198867
0.00113055131291701	0.000956075396457965
0.000757017002541557	0.000884973641078422
0.001088153397201	0.000941662870250054
0.00000231560640515636	0.0000023724109823924
0.00556812696019507	0.00733089634936344
0.00261689132145761	0.00318538400249135
0.00231141623316785	0.0027272678728108
0.00095649640144326	0.00120468857556293
0.00359075153701114	0.00304884886111315
0.000254534084798753	0.00014953996283849
0.000138054971706711	0.0000662934645889712
0.000106619451102084	0.000112479156062011
0.000227374399948947	0.000199017995760004
0.000157048513579022	0.000175871940407084
0.000220447411489379	0.000235322192130998
0.000894868023606082	0.000758109221684989
0.000407902341483567	0.000600856022792752
0.00031855397701041	0.000271756800807608
0.00183546596708779	0.00239691679691082
0.000826046397524468	0.00102091524170979
0.00404049127202136	0.00433993215436545
0.00338817708054118	0.00333415830365671
0.00234106750859235	0.00248054534572073
0.00151725899428886	0.00116473213119818
0.017324284355391	0.0177605200384897
0.000308014605014589	0.000223226409404668
0.000103546960507396	0.0000736673138269703
0.000348708931889233	0.000325980517554243
0.000437200559039085	0.000393917577100042
0.00142606243229413	0.00134481757934826
0.00209300282228621	0.00213524638110539
0.00557605982054369	0.00560001324893692
0.005923512351072	0.00640865665378397
0.00543324397661272	0.00522680138828348
0.0058004472020957	0.00586307389106432
0.000144690889570037	0.000150352789915227
0.0027462428055678	0.00210435375291924
0.00277318629043829	0.00241086192895722
0.00018201663049805	0.000163338933443521
0.000376489422157649	0.000271403664437451
0.00017216291342326	0.000149705344674992
0.00133323633889714	0.00183918283732383
0.000624428447522384	0.000872090318195658
0.00170695366022575	0.001176733464291
0.000884434009038901	0.000625343233816034
0.000465411745749351	0.000344858949568287
0.000766774750370089	0.00058513333774641
0.0010194625768677	0.000721297248737249
0.0015688467675849	0.00175511945359856
0.000399687015811149	0.000414807427420635
0.000645888963437786	0.000787813481482343
0.000877668418163077	0.000733197673823201
0.00108331977665417	0.00102491882072975
0.000815281077790162	0.000730628272514766
0.000663743155515605	0.00060688081838017
0.00113661653085851	0.000915729540098773
0.00079825429458244	0.000797192281171485
0.000866309956833885	0.00106024260172987
0.00120032863920083	0.00146773043002129
0.00540190273816703	0.00429465593168477
0.00328757092410956	0.00252743227491921
0.00496825982249885	0.00331669905513046
0.00255012453861251	0.00170623967756323
0.00538451652545066	0.004275911670132
0.00238594031529635	0.00178243202210602
0.00312805743930474	0.0028332546717894
0.00315688167460126	0.00242098527078669
0.00455291391726983	0.00337032357274777
0.00321894103240295	0.00231851116233451
0.00246886867432323	0.0018291226521729
0.000539597702614598	0.000598564793054427
0.0000282812399126076	0.0000245579575127334
0.0000310072220880495	0.0000225211598105136
0.00169477371139232	0.00135808361586635
0.00152324088938181	0.00134310925312439
0.00178404236694812	0.000886830912340073
0.00192352599456755	0.0017366473855631
0.000471186759371072	0.000364703118604449
0.000995286353633814	0.00115075539175039
0.000248123674573168	0.000155120203632462
0.000478501173526104	0.000324534041114832
0.000594507098678056	0.000370484594344083
0.000131279101565344	0.000155027493426176
0.00064576161656015	0.000593634847696283
0.000131558353978826	0.000128880737202882
0.000372950877929714	0.000378857598850593
0.000310957789585892	0.000267415740155515
0.000435888879350426	0.000407911046690086
0.00203509840681642	0.00206828033881455
0.000421973586903214	0.000410165535639875
0.00107088954695912	0.00111585160830132
0.00114628290953793	0.000912360380927095
0.000209663760270734	0.000176681720037959
0.000255787118197386	0.000215518621640139
0.00166685070917924	0.00163209503168556
0.0000969519969180192	0.000098111352653993
0.00210500982382045	0.00206797525868493
0.000361661279068442	0.000354883850059834
0.00106463904761037	0.0011107005028922
0.000458084934508646	0.00032797038369578
0.000828861012411586	0.00110887044764517
0.000504344975621717	0.000332096515616113
0.00143206646555093	0.00155373348136494
0.000555584049969317	0.000611157859592226
0.000244334258817748	0.000213338386578031
0.000528227239828677	0.000548913285388643
0.000328954306795217	0.000258430543336648
0.000274811045979728	0.000252705831794364
0.0020552763775157	0.000771775034172372
0.000226659196885572	0.000193159986862372
0.00248792979247534	0.00234457492305369
0.00255493019680753	0.00253900973034492
0.00130781786046501	0.00117310051598366
0.00154227544576614	0.00144126860813501
0.000461787786835791	0.000440206174401218
0.0000612549308059142	0.0000823848999146386
0.000449825930994906	0.000532654230507509
0.000463989806556102	0.000389071335007511
0.00058541701822175	0.00070571084662957
0.000253754421391556	0.000200430487723939
0.000531960890955471	0.000448351027126426
0.0012462194773414	0.000503740981405323
0.000631838172192967	0.000164164426539952
0.0000679336434176339	0.000061471091418271
0.000046613417606454	0.0000443059817708432
0.000360170952447864	0.000290908739220682
0.000556611100531876	0.000662464082397229
0.000590722859799646	0.000689900331813674
0.000752034078957978	0.000716545799397034
0.00343730718556694	0.00217811548631034
0.0015440883076496	0.000787469861170962
0.000674500335577538	0.000732126906687335
0.000967757621104031	0.000985880118763398
0.000302797268291704	0.000312053676990454
0.00131276207417816	0.000898121109012004
0.000331448631604623	0.000378395392429371
0.000130247437198637	0.000118596723419221
0.000424668911447729	0.000325257477131507
0.000392850569002655	0.000396952221422351
0.0015974934698237	0.000743674686844449
0.00139418522723841	0.000659786660278279
0.000424519464675771	0.000414979186581411
0.000460552932272134	0.000427988319123234
0.00674323317807666	0.00648665401290129
0.00144412915809081	0.00148381862237202
0.00125165521941085	0.00144351404859605
0.000929105492158839	0.00107386263797325
0.000224594446284161	0.000188369371596419
0.000329300087135561	0.000242798825148109
0.00320128248412535	0.000670235816987193
0.000287095109802377	0.000174376336158109
0.00201362255010597	0.000745247187823258
0.000553328581231935	0.00031949769480845
0.000775801553459169	0.000702732485776766
0.000363474057162632	0.000256156924919466
0.000267034739013008	0.000199942896314491
0.000518699769523493	0.000469956115736398
0.0000587495000975543	0.0000532472898143282
0.000247523014664517	0.000187646700358658
0.000132947613440378	0.000104436857380275
0.0065081273772518	0.0054487635299179
0.00102064187128266	0.000981868632736279
0.00115467608687829	0.00142730774495644
0.00513571970290298	0.00325604926207368
0.000242708771131945	0.000369741932042394
0.000154346619001046	0.00050243017512561
0.000417526322235765	0.000303700052976481
0.00235597700422772	0.00265886851000112
0.00114747264222788	0.00130760458618167
0.00122141998862827	0.0012611263406895
0.00401712723735869	0.00395814167852551
0.00080024898166274	0.000525692106491628
0.000596646898246225	0.000409195798959084
0.000420721927803989	0.000390009262840222
0.000149826344014714	0.000149330237427576
0.000363321228420911	0.000453040473772837
0.000437061861423264	0.000470275007718645
0.00207617782398521	0.00215484405026206
0.00169304149124404	0.00135836987979352
0.000201930541438274	0.00022950435238284
0.000536905701083149	0.000560355561266541
0.000638920138111486	0.000600939696054755
0.000102668059918275	0.0000791184347722126
0.000198028492032816	0.000189780372754841
0.0000810820590773965	0.0000803924346710921
0.00033730573212637	0.000223025633995331
0.000509296052673556	0.00054880843058997
0.000677437740677487	0.00064218870453219
0.00330434287178441	0.00120433064721281
0.000228157826972992	0.000191150567544346
0.00349189458094327	0.00346044608357503
0.00357408649293406	0.00400672163116244
0.0100178607426121	0.00926076862040346
0.00208305247776923	0.00140130776982806
0.00383940762940168	0.00276749630906775
0.0019428258207218	0.00129493869548691
0.00370811109892732	0.0024303257638074
0.000286452892112815	0.000282350071695846
0.000148432393658466	0.000176346625382575
0.000109820959741495	0.0000583254012813634
0.00215346430303803	0.00047006381924352
0.00253797336950352	0.00101865312346301
0.000983040050730438	0.00062020507137533
0.000157295528779252	0.000125887804353927
0.000181201908869203	0.000199104845586927
0.0000930854483314613	0.0000937158749807491
0.000101393958142937	0.000171145977944286
0.000550509313296472	0.000469882642026552
0.000758025298456612	0.000681467859729467
0.00038814517622494	0.000706835975564015
0.000872646113249609	0.000804951829358041
0.00823747758691208	0.00791657834088795
0.00371167118948868	0.00336964756830978
0.00766428364059324	0.0073677520790894
0.000452161942348886	0.000494963381300545
0.000428817381729199	0.000454003732422293
0.00107685238674576	0.00106670112017344
0.00014546448594715	0.000150215500404701
0.00145363025783318	0.001432064578993
0.00160082340112883	0.00145591392694156
0.00155490498279234	0.0014595869872551
0.00023894268525345	0.000179841415692715
0.00184632933275441	0.00194298314676986
0.000720729955216232	0.00068341882237455
0.00102815317201115	0.000828920807028939
0.000454584515827559	0.000418769717557616
0.000550052196181076	0.000457887611794315
0.00016968503752018	0.000119088994404336
0.000345786473435541	0.000285017188817293
0.000216687688708136	0.000147518819379026
0.000570741758553839	0.000515030471851019
0.0000408678200483285	0.0000283245179015692
0.00012122594606422	0.0000996912729031492
0.00000707355025943087	0.000012347428070191
0.0000692243519389174	0.0000548857579376097
0.00146459424279059	0.00160962375704411
0.00062850494813057	0.000439435555780489
0.00128990200103208	0.000880906132814665
0.00437293625206406	0.00458666881752948
0.000636082521470362	0.000712674059912204
0.00582614712195762	0.00574474587190006
0.000981081484017147	0.00116976912503434
0.00027141955296247	0.000208724485758407
0.000245513062792934	0.00016952018485822
0.000707933452569655	0.000581537934975233
0.00743583116500717	0.00327322059313704
0.000829753486673188	0.000792753982401268
0.00157301418034629	0.00152637191874288
0.00274609934262269	0.00279769149585066
0.00141850531985072	0.00131924521517637
0.000574517294752312	0.000634866550976783
0.00174094892003917	0.00157762801009326
0.0000952365115194268	0.0000750638740924268
0.0000144359965700104	0.0000125649904904329
0.0000516052583607836	0.0000456380405694247
0.00401718522473608	0.00416474449686233
0.000371495780372707	0.000352149650847324
0.000336222841623412	0.000387990716402568
0.000956829229830883	0.000669363657442535
0.00155118001860682	0.00122709783766835
0.00214255790110282	0.00217723968990238
0.00189938432413085	0.00192435556777096
0.00121840196672043	0.000890754709671292
0.000892517497926793	0.000810214291329173
0.00039229671082281	0.000336216297175707
0.00578891724075069	0.00585378342535506
0.0136937939995878	0.0141445598894991
0.00822351466424193	0.00847152626889149
0.00381500344873446	0.00391251759339511
0.00253576317034074	0.00242507052163095
0.00150896304738194	0.00189193929781945
0.00222747565381919	0.00293492564503427
0.000482090361624063	0.000381292694825598
0.00157064352980154	0.00128987352896212
0.000967753518656656	0.000938526999891676
0.00178320585579024	0.0013543077037268
0.00153773856601547	0.0016539431144701
0.00118786460090906	0.00113201228734239
0.00106461099525236	0.000924218809749035
0.00195194869433471	0.0019917209430446
0.00123792335692108	0.00124762625124546
0.00182991104604248	0.00186258912520508
0.00193080284734717	0.00159778681243405
0.00168971210108888	0.00127229972237451
0.00188989803221923	0.0015681505396095
0.00343487466983531	0.00270921954146415
0.00432387041219974	0.00292779619378819
0.00079385440279302	0.000508760919286606
0.0000296185258128823	0.0000158108716363501
0.000262945399454124	0.000182463505573278
0.000503195988604565	0.000325934539524854
0.000205793330157109	0.000250107575325816
0.000119677958176974	0.000119641690940911
0.00165769582261803	0.00148946054612437
0.00652955170100386	0.00565333019545823
0.00570201100781035	0.00495198053683349
0.00152686976709623	0.00123852778322527
0.00252784064619978	0.00209579487236577
0.000249376274820553	0.000157802736270492
0.000702587865142704	0.000361770501965951
0.0000320838043197518	0.000021899379510286
0.00189814852131759	0.00120047423730595
0.00253351892050387	0.00161711149678565
0.00409107566962854	0.00247400031119535
0.00106623085518486	0.000966785586831939
0.000729729430860496	0.000677493616619825
0.000372716725859171	0.000299025874791172
0.000189093340818278	0.000129484577582733
0.0000967413626049371	0.0000876411019052973
0.0000202457754247967	0.0000150587240191639
0.000049784616617129	0.0000317373112379275
0.0000889647290816522	0.0000547072658895732
0.00472831547704075	0.00216944011143179
0.0000670452774605269	0.0000445731838633239
0.00236695652787551	0.00251086497413896
0.00238571151524361	0.00279412789838658
0.00146906773257232	0.00130826914834029
0.000512535574580219	0.000363997674280009
0.000478404039070989	0.00049409623604938
0.0004878830171303	0.000504945461646266
0.000651488046022212	0.000603444917403782
0.00812871177836324	0.00361613052628664
0.000138966856196484	0.000102770993338535
0.0000238813949280537	0.0000154810614981189
0.00118393673544219	0.00106889453758263
0.000391390545468283	0.000370085263908552
0.0000283239599209396	0.0000265768260933264
0.00100869298189151	0.00110371947916431
0.000808753132866129	0.000532111915874598
0.000141153858471527	0.000130281312800051
0.0094155531482341	0.00332400981738255
0.00767810113421114	0.00918104419369123
0.00573854203390966	0.00568802786672223
0.00529381544358434	0.00515865877057213
0.000890949574260992	0.00093317814540764
0.000934177095110765	0.000780023902905502
0.0000992412649073765	0.0000932422904454507
0.0000514197893746874	0.0000504951876715203
0.000341305849364243	0.000310538570132387
0.000171101487514288	0.000191554727256362
0.000180815167028076	0.000175996795468218
0.000930041567743102	0.000931735720148618
0.0000655013475511558	0.0000483409850284848
0.000275177329985787	0.000277430109478658
0.0000740361600457887	0.0000783437528419401
0.00125792246938053	0.00103740561702149
0.00209231382244242	0.00200827672160312
0.000167701097398233	0.000140469268483407
0.0000630906293409241	0.0000586892027200747
0.000955860827290524	0.000727686487579853
0.000270193338478245	0.000252985692778509
0.0000503443536571377	0.0000414601006544111
0.00019216332335468	0.000171198600356732
0.0000674869059215464	0.0000464116278705022
0.000640340619819278	0.000336491277829876
0.000192890782651214	0.000127128916996188
0.00198763353196316	0.00168043946827107
0.0000603698024486747	0.0000564603845533471
0.00551729216153494	0.00445181265484838
0.00464795810076059	0.000727467084205694
0.00190132090117819	0.00180481060821456
0.00454329728707111	0.00399824496051912
0.00000980528236185766	0.00000996676083276742
0.000263248895680586	0.000219769312875778
0.00128960377724034	0.001800972252833
0.0000741976919920132	0.0000668931595617419
0.00055497824963482	0.000541721091413863
0.000684709054694697	0.000706621995820601
0.00055204972757362	0.000569987500555295
0.00284404411049262	0.00293181325491193
0.00250610721180416	0.00133086136328602
0.00328636469140993	0.00168652197518417
0.00267419150718568	0.00142164595908212
0.0127260064462001	0.00646186246523336
0.00181716666285584	0.00109472666381976
0.00226008010480089	0.00129340533453166
0.0019114292829822	0.00111794773615956
0.00886971258294447	0.0044143976298289
0.000482255958024284	0.000377478683275145
0.000932376137105849	0.000882157325612844
0.000765870110121343	0.000711338633448839
0.001782876113368	0.00161371966091612
0.000809712107048254	0.000707834277387993
0.000785076784403568	0.000519242819996045
0.0014217406315152	0.00139701182409158
0.00349124964518724	0.00321961901916946
0.0109250284319057	0.00976811667626516
0.00398503779001658	0.00341688962878717
0.00598391618651522	0.00709773460255821
0.00100672145906332	0.00143963143044745
0.000318544600714502	0.000451748196197583
0.000732326235518625	0.000717360722071072
0.000893066869091667	0.000909561934006873
0.000165172775259984	0.000156652339927021
0.000629198403118577	0.000629967636234136
0.00238031541837609	0.0016623597862475
0.00053126817507701	0.000514838722076659
0.00110620646209858	0.00098638501360015
0.00307740222019792	0.00439238766337875
0.00286951511708235	0.00379004458548566
0.00856386886996839	0.00259604227596325
0.00826778378372753	0.00257687294227282
0.00113271479721974	0.00131054968170876
0.000720766533559863	0.000676759691534028
0.000465274524542702	0.000480029298377512
0.000681465550396798	0.000650872672078987
0.00712278938724939	0.00548226718653458
0.000908655320305011	0.000664907896953969
0.000640530906004252	0.000353290491346325
0.000331342555479877	0.000200257581161983
0.000700667393145423	0.000377741435661504
0.000379539726280455	0.000214832382491082
0.000257017493707075	0.000251687887402316
0.000275136026652373	0.000254300784541253
0.000555137516638229	0.000393187387774271
0.000528054693306016	0.000447234335821141
0.000767152178739573	0.000771679212286383
0.000921198190732288	0.000493456821478203
0.000662325233086126	0.000296182063913346
0.00168934471136003	0.00160896714725806
0.000905024028131756	0.000891705666996866
0.00106249865698522	0.00116119808979592
0.000138051131566469	0.000128364450092962
0.000124172888311579	0.0000898796655120337
0.0000788481220268763	0.0000676684083707125
0.000125454169785599	0.000101816456941039
0.000195043586963948	0.000181343227716391
0.0005164759152902	0.000253397113091131
0.000214518862571426	0.00017097008814452
0.00077117040850504	0.000664511074117398
0.000230555749202802	0.000206866774145462
0.000147991046575737	0.000158840242402709
0.000232392056992376	0.000238973555605703
0.000363478150851335	0.000329670746810119
0.00030648687301474	0.000263826502748105
0.000640596733569082	0.000511953568906138
0.00067775886838571	0.000740766451776377
0.000546012061452364	0.000383206646391409
0.000300189214510557	0.000129958553992212
0.00100762236692707	0.00029992619970192
0.000214300541714432	0.000209834384552119
0.000124798997506843	0.0000820989364403698
0.000600423732063835	0.000289960466141828
0.000379494689803231	0.000531061523328351
0.00100454790406798	0.00124977486906306
0.000724798391777598	0.000749614214331562
0.000208202888977285	0.000163704579980155
0.000118724075145499	0.000110501963736946
0.000134080453708418	0.000108254552712645
0.0000236459368375887	0.0000229310675384232
0.0000302237262550389	0.0000274271305474796
0.00127923746142091	0.00103598762530775
0.000506437316760331	0.000400947322826219
0.000225732334425067	0.00019578471720531
0.000388064809058544	0.000292738772600997
0.000285701901887128	0.000130311711329251
0.000734236754722528	0.000688338011620582
0.000823530826084308	0.000787162538392133
0.000528184865363131	0.000548200567858646
0.000696852059683053	0.000671865465999092
0.000130950235860274	0.000113268016606907
0.000602312729734925	0.000443059993086595
0.00116700362285785	0.000832818383951356
0.00143945421980556	0.000991297288972016
0.000618755816168306	0.000542418393165926
0.000391804845714142	0.000382236040601765
0.0009512029895901	0.000839742255401809
0.000484175482523815	0.000362042540329199
0.000808576332401313	0.000758598887758747
0.0010951575898137	0.00107254675873288
0.0000789535629877249	0.0000495495228903054
0.000100453538846616	0.000076550778156924
0.000263430160913341	0.00015542894001739
0.0000559297143731823	0.0000621865835807354
0.00000838993498796274	0.00000650271250666894
0.000831248468233685	0.00019900533535991
0.00032474205779437	0.00030783575400578
0.000119983876056989	0.000105976460767742
0.000605996685920096	0.000614557578649135
0.000452616969149123	0.000416744191123933
0.00111845926247438	0.00131542790374322
0.000239590481568372	0.000230070830383519
0.00133961401816106	0.001319658276266
0.0000400837901577407	0.000033590078850818
0.0011626165515871	0.00110912138203329
0.000310291800411683	0.000592172408655947
0.00164101044341455	0.00128413038234929
0.0000737257952949929	0.0000413442895107669
0.00228030140035594	0.00175812143670907
0.000105914842790961	0.0000772253206285591
0.000360903079132849	0.000293661986946587
0.000472943751965604	0.000384389852640931
0.000307633224855755	0.00020746747870318
0.00101309967089205	0.000986382097959686
0.000716818360566829	0.000644193688437869
0.000736379780640591	0.000772625087607331
0.00106795480520517	0.000966602045711451
0.00110860272779683	0.00112497328467146
0.00049346797009322	0.00060945078183583
0.000153153617081528	0.000134219456222258
0.00100376371836536	0.00127608028864088
0.000429238203552639	0.000394205689082768
0.0021371713133292	0.00144124521892534
0.00255883663785742	0.00170437274636972
0.00228760284701657	0.00193484763293519
0.000874121900640347	0.0000935983275343007
0.0003418668368541	0.000325674611142067
0.0000391171979419974	0.000028227786178123
0.000124959439971437	0.00012043744566188
0.000195402781576338	0.0000256267447618943
0.000196129538297157	0.0000254409117924837
0.0000759483790263574	0.000065669326519229
0.00217608404117216	0.00312258591656947
0.000707039927642867	0.000704635351007076
0.000808738796070051	0.000867861733682534
0.000618009848866713	0.000670904191751085
0.00264143107264923	0.0021030236070436
0.0121458219771358	0.00957104699195415
0.0043946638025265	0.00576791807126813
0.00789768167160156	0.00668991479044276
0.000141442938937566	0.000136719157527577
0.00168417645060868	0.00134997858672817
0.00173829077995793	0.0017266230470487
0.00124989287594594	0.00128779282173269
0.00518674539003834	0.00409406236075984
0.000877078788281161	0.000807808886692285
0.000411864141059684	0.000395135723505507
0.00139517064983817	0.00149912679462053
0.00496797056569857	0.00510792748988941
0.0206480538139511	0.021225280608354
0.00208799982290011	0.00159282546686388
0.00183531342547145	0.00160161653502944
0.000252146647186928	0.000233518896190483
0.0000742878191957537	0.0000678445731541967
0.000937914574142545	0.000713744085659717
0.000986068663775532	0.000784936855973889
0.000516070052567204	0.000619060337816649
0.00470967329560387	0.00602109077160535
0.00374003996529199	0.00493448625492146
0.000834396213987383	0.000799784821117881
0.00009714876859036	0.0000959603488486252
0.000302911925935281	0.000344123040119871
0.00102015656995778	0.00121152777724423
0.00222708061652202	0.00233729012807356
0.00121304282275262	0.00142028050436268
0.000211321420105181	0.000226758607342024
0.0011114419466592	0.00101243930485224
0.00162173244466944	0.00169869588811592
0.000154678050298576	0.000161945939369644
0.00015565864733403	0.000152232966150635
0.000737140789759514	0.000739081762587824
0.00113106601101907	0.00105011417822241
0.0172317248728681	0.0172485392904133
0.000977928880709044	0.00102058126443681
0.00129705586243468	0.00120568883192993
0.00284488905528178	0.00281720003461316
0.00319008541403807	0.00321168405458054
0.00454824613924782	0.00441659608342726
0.00371944880385141	0.0036554858836248
0.00255033412018946	0.00245773586036557
0.00105103279861122	0.00101913575129379
0.00124313600173567	0.00127561637959645
0.00039808494374775	0.00034056701704821
0.0016063046993803	0.00157073795985406
0.000139814113564261	0.000204396876526714
0.000254501142816243	0.000218588981808663
0.000472922881493862	0.000206465833045691
0.000362170825211256	0.000136369547900754
0.000343158349347933	0.000277598020252166
0.000221595995325234	0.000197502184409021
0.00558926958922165	0.00214695039616033
0.000859267944162589	0.000379272420148881
0.00474788139351455	0.0008207995115309
0.000251807251990286	0.000139769925787039
0.000194114303584922	0.000118414020468737
0.000489971509212913	0.000489521366460625
0.000089196249420905	0.000092412422453177
0.000725534437885226	0.000722957015278393
0.0000208812373829839	0.0000159106810117565
0.0000754742776823928	0.0000704244144220809
0.00114559574937559	0.00088117073774918
0.00249143308444597	0.00193218595389909
0.00251455691499487	0.00192119882568663
0.00225405635712244	0.00151229736387767
0.00271824093033995	0.0016826270208498
0.00023609778003609	0.000192629644362348
0.000356544773517537	0.000301385154603334
0.0197870373123713	0.0175653828757801
0.0000978039996860246	0.0000845771311319932
0.000583587159856937	0.000129702128304173
0.000303725717094521	0.000296727564667907
0.000133022088143228	0.000118923967703847
0.000247756273832841	0.000130047518597007
0.00217358624805364	0.0027906188248522
0.00265794814415816	0.00179013789162773
0.0000539691897071355	0.0000669383444161133
0.000392661462091851	0.000300216890570668
0.00104405471555059	0.000532887437826865
0.000498141041956079	0.000419115744161996
0.000302315778654374	0.000251256048887016
0.000534889612053158	0.000353731343951451
0.000874814666354285	0.000593923740531574
0.000956702346098739	0.000671842838486174
0.000556481781726663	0.000492095855519908
0.00100499655742907	0.000755774385086511
0.00110610028278944	0.00077105697594281
0.000871040080329964	0.000559852748105258
0.000419912684924706	0.00028846845372915
0.000293908918602961	0.000200032445715117
0.00137196619119337	0.000936482003559921
0.000414884201393381	0.000389238159950935
0.000722331409113778	0.000698982114832709
0.000441508831976275	0.000545054762760015
0.000470107047833524	0.000430995995593087
0.000755658617114693	0.000747839689991015
0.000568493106624966	0.000576011790654266
0.000656681100556134	0.000625260982633794
0.000515603061079264	0.00046569310621869
0.000416418182202921	0.000414353150196042
0.000317533079655209	0.00029845772580724
0.000384815716733348	0.00031998109609178
0.0022489114308968	0.00255032915750521
0.0000760801118974854	0.0000160090776309608
0.00013292272883197	0.000120772141485286
0.00202044349730364	0.00261218742680002
0.00160134080905666	0.00187395114260789
0.000181479278721556	0.00020381216617892
0.00070760806957689	0.000698291050058443
0.000309566655940316	0.000221728981751191
0.0011703728014558	0.000999262080576457
0.00134753562589392	0.00120138619778359
0.000805833853600493	0.000468920287120566
0.0000731969923434647	0.0000724594602862183
0.00606354124882325	0.00414993370038197
0.0000903477272225986	0.000081287635257171
0.000517686292264459	0.000504656964147344
0.0013056193951588	0.00131722197980685
0.000120813268614842	0.000111449415760806
0.000661268445129098	0.000669014779011265
0.00130305016475052	0.00137051129199334
0.00101720965712237	0.00104826363021797
0.000185353989257336	0.000173553632102964
0.000464013529549459	0.000507487769786628
0.000844428960341858	0.000724376817592172
0.000075850058158328	0.0000757956580074674
0.00110012555778136	0.00101422761324279
0.00016706013178321	0.0001511102727679
0.000288744819193774	0.0000819399363687515
0.000199984376001776	0.00021586477698279
0.000914968641388617	0.00089094165335832
0.000874494637334369	0.000803270651058687
0.000126092270680455	0.00012252928158126
0.000290825338196616	0.000358867350577798
0.00110912424526263	0.00120642861780268
0.00287238976621528	0.00298856676285046
0.000252955868413645	0.000230255563773567
0.00076544310908461	0.000737125292643873
0.00133674268261322	0.00129076913390053
0.000695819599721477	0.000598625889162152
0.000692366936089588	0.000600343997032727
0.00074491532322815	0.000413032221409161
0.000267261432548237	0.000227419782588399
0.0140718588713423	0.0144300655715012
0.0000957495202367415	0.0000947566637860569
0.000108943411555336	0.0000870605882936962
0.00307308056072798	0.00279602360256677
0.00495801640995787	0.00445307959231952
0.00188568743569898	0.00219496607570957
0.000723017776883817	0.00051538215900867
0.000254607315933016	0.000135206355360432
0.00263162412556496	0.00232414861666329
0.00128933740531262	0.00110937418360983
0.000959673986070928	0.00117187836841213
0.000633119824853867	0.000603179399326494
0.000197281737949202	0.000211496000530705
0.000243049557497254	0.000220550406911686
0.00556147936644977	0.00342653438212233
0.000184700165506007	0.000189374721723667
0.000507570792125932	0.000301881181558548
0.00040482175315447	0.000251887534295433
0.000391191177339917	0.000248731605601779
0.0039828378721181	0.00426687702685869
0.000461203227538411	0.000488723685282309
0.000286573789352456	0.000270829517684583
0.000337440122714428	0.000330334595564966
0.000788260366246604	0.000486754362892583
0.00127672061148655	0.0012057244481728
0.000408678846713731	0.00011088141722294
0.000310757100834698	0.000224358901083882
0.000530164748535532	0.000479664538972527
0.000666673027834418	0.000646397750951895
0.000389323334443234	0.000159832507422111
0.000050862260044122	0.0000560928216444303
0.000182648031419612	0.000156383455797754
0.00014210755903311	0.000133002759757298
0.00013471308575785	0.000131905078818188
0.000226555480289103	0.000188598475961959
0.000455620633680705	0.000407779828585653
0.00068918675043178	0.000376276215855367
0.00042894397258523	0.000381594649452934
0.00285240277057441	0.00265135963796488
0.000613556856304114	0.000644470667912437
0.000236201345863803	0.000229558860014199
0.000114712019253281	0.000103780617976824
0.00405926048142265	0.00404495559549599
0.00747093503742585	0.00777546115670356
0.0035549517262517	0.0036513617393203
0.00359500832366597	0.00315634553253459
0.00080031105495359	0.000624928775972283
0.00119121683785892	0.000826900845473604
0.000730059308989244	0.000626149936303687
0.000204979368808849	0.000218672225953462
0.000701793127589423	0.000426751714415725
0.000243066320287991	0.000156732404637589
0.00100774946208217	0.000503828574534594
0.000203447480128873	0.000206086898914522
0.000288394462013024	0.000189659475159972
0.0000508903911176648	0.0000382515689619458
0.0240651432998968	0.0170512151079487
0.000837842184021825	0.00072511366768396
0.002990964036045	0.00218189740398045
0.000444647705768621	0.000350354158806419
0.00720784619368985	0.0069334673239419
0.00611825341364911	0.00609290427027387
0.000815225875349287	0.000465189184389331
0.0018402279173539	0.00203266033101596
0.000187508002983014	0.000178236693164917
0.000319844578022157	0.000273777632346506
0.00308897353967899	0.00239176404385563
0.0000746818776070237	0.00011171568601912
0.00010086515031285	0.000091878848011015
0.000902955627912432	0.000748396578188382
0.000449176526614349	0.000289586630055327
0.000402861093593164	0.000318283118617544
0.000359620302563579	0.000237305779093269
0.000237001776043542	0.000219394659890882
0.000975753347752303	0.000913030231911764
0.00086903389094559	0.000826963208337229
0.000192180568449187	0.000171472790337907
0.000158013466248423	0.00015916297255469
0.000104510403307641	0.0000830911414481327
0.000352436482680488	0.000301669784726653
0.00211891034322069	0.00174582611796643
0.000175484486966352	0.000159224877271319
0.0000453971591278269	0.0000375821204329322
0.000997540279750162	0.0010175654598825
0.00508206403787608	0.00540165820076574
0.000186771423354924	0.000185056837643399
0.000482663164673396	0.000490880047087531
0.000560126235318736	0.000665995088070687
0.000287344799189485	0.000371125119585389
0.000496574231093801	0.00051065045680977
0.000264949950544468	0.000158232193805404
0.000696861692809825	0.000438255006674849
0.000495515480773539	0.000482316869439091
0.000261952584094155	0.000201638579798834
0.000211133573087712	0.000197183631539767
0.000427095858444089	0.000391581087671168
0.000157159862465834	0.000188326982204945
0.00153763123694395	0.00152674366570983
0.000197038121989768	0.000205086862474023
0.00547596155897973	0.00468092097738265
0.000145079115245029	0.00012611438332026
0.000287301228012647	0.000290530954185525
0.00845932962438285	0.00815256120625255
0.000766228215735082	0.000629443256652557
0.000269909099388338	0.00019608027002416
0.000743946666742788	0.000591484733246064
0.000565076583805797	0.000497463630636887
0.00132432014835263	0.00114561058371738
0.00417060162642508	0.00440681065908414
0.0066661621701111	0.00681410833482198
0.00463063523385775	0.00423194326817858
0.000116120147444823	0.000125053807780446
0.0015568036861888	0.000985239539607576
0.00147631711810683	0.00108086724065756
0.000551761258703513	0.000480407509481773
0.00284223934100544	0.00264027784031353
0.00127268398599436	0.00153960326441604
0.00269643927093589	0.0031155251678164
0.000460739047178421	0.000496847849798732
0.000381833407627051	0.00041217920750664
0.00011700380060098	0.00013910027444408
0.000511977777761796	0.000371302745086811
0.000433497682971508	0.000395892135141059
0.000110741635201327	0.0000950541568102031
0.000654518939858365	0.000502989571174431
0.000182270483149874	0.00016775473487054
0.000641457295388825	0.000561593195985173
0.000656952852224819	0.000680171525657029
0.000113866120892527	0.00011702465386699
0.000192048305134508	0.000190318818006862
0.000584073781111132	0.000539421926475753
0.000878131588464337	0.000970087300341198
0.000315958840130438	0.000292774098491939
0.000762729552161819	0.000761441478976378
0.00058373020276311	0.000584318094035783
0.0008082751710744	0.000845721661184188
0.000455573650997889	0.000322681265310241
0.000900896304183652	0.000491155611155963
0.000498056761008065	0.000439284048787308
0.000625443288838884	0.000945300922448649
0.00120856515941673	0.00139166291545407
0.0000210389854995267	0.0000115539099353961
0.0000555648203978098	0.0000442144827884225
0.0005016104079201	0.000553436052407164
0.000847436800501004	0.000930507394712869
0.00121175599379252	0.00125389962142304
0.000303799266982203	0.000252489707024257
0.00151324849815232	0.0015817732653808
0.00202232192480088	0.00218339722145856
0.00308451914247236	0.00336446531953333
0.00126218476407659	0.00127626342854667
0.00227895188167806	0.00265124820246006
0.00233131593422022	0.0023989832869986
0.000812728402151051	0.000657057200870028
0.00110611684628845	0.000857075101725473
0.000336852599108159	0.000294060976686342
0.000197484373787092	0.000193229847369457
0.000321300642848398	0.000330701582109437
0.00235445015944169	0.00232373625859256
0.00255335339712576	0.00233888086951666
0.00170941388265665	0.00171481509255537
0.00171101101894034	0.0016219608157668
0.00155693709334906	0.00161024395136584
0.00172147134159088	0.0016080267007782
0.00317194619536848	0.00301923395322927
0.0032754494795088	0.00303545518045071
0.00150706130138123	0.00162130309782467
0.00189533866191447	0.00166292230177777
0.00156826906997972	0.00136297966054984
0.00061487834426258	0.000520316099888884
0.000247792342084496	0.000245061495005367
0.0000172607626326547	0.0000173142644149694
0.000598124991172309	0.000642810602336078
0.00320461295311342	0.00286259568464988
0.000993547107393999	0.000709493173043252
0.00015853419303018	0.000120035752156038
0.0000394776099595916	0.0000338346068459363
0.0000315139755657762	0.0000330226568495504
0.0008180303300022	0.000738047965402
0.000256897682783797	0.000232627444541092
0.00213576957228831	0.00154130135697948
0.00237405398293662	0.00233225930953299
0.00438948752608265	0.00468765495141373
0.000049071935547715	0.0000459060635733791
0.00394756034729077	0.00341404579758596
0.000388447773156334	0.000353881284461198
0.000370606782738462	0.000400252356699539
0.00388392239989833	0.00448116598821155
0.00108452599460744	0.000950594360973972
0.00127854003115049	0.00135392316343511
0.000869067126234179	0.000911106309005388
0.000209460383187445	0.000204112362562065
0.00183303486051306	0.00155249878481899
0.000307099005129756	0.000336179037626753
0.000319974102316946	0.000355720068518759
0.000542795754621046	0.000537726908750962
0.000834197395663237	0.000960704559324302
0.00010104910743558	0.0000442315848338767
0.00510117268289522	0.00166572853933754
0.000699080792566001	0.00021958460679636
0.00237338194105185	0.000858738521679419
0.000099029307729242	0.0000610071947164545
0.00417065859813159	0.00214807233423767
0.00194815447716604	0.00106244334363786
0.000576662205994553	0.000354099931730511
0.000937919339134652	0.000628141135190768
0.00022970230673813	0.000189041388649433
0.000412231472826751	0.000443347269391738
0.000321719307883444	0.00033240413634026
0.000449552678280392	0.000381476551759919
0.000610199654675426	0.000446359931807164
0.000282449271989244	0.00036297471028127
0.00254710314963744	0.00270924757121211
0.000426050523878032	0.000283756946863278
0.000311162820628881	0.000388136517526836
0.0105523865745558	0.00587618822872771
0.00806130162232756	0.00467903370441617
0.000529244608968828	0.000473050829657287
0.000762466230317009	0.000330075477946513
0.0000578364643590367	0.000060746934715297
0.0000775984621898329	0.0000741493127909615
0.0000333298691353536	0.0000307154885686303
0.0000566456272906609	0.0000594991468370637
0.0000832766058211774	0.0000671445132244624
0.000089738214319961	0.0000857157325300806
0.000363730684894287	0.000336597877766997
0.000242307597259834	0.000212258456721086
0.0000493479032625313	0.0000458986470782198
0.000195664934395329	0.000163459751568021
0.00543339246184114	0.00548631233201639
0.000564009286837594	0.000589581429793438
0.000153205805645256	0.0000934281512678216
0.000766453836414695	0.000746548822238436
0.000362675320298807	0.00035674822773625
0.00124645909501021	0.00128142800446941
0.00170676366058395	0.00157300755668856
0.000976748946848162	0.000918081595807128
0.000334639125820898	0.000227619758222178
0.000990204092751516	0.000981790594293887
0.00134647322308202	0.00154531349378633
0.00156206800971033	0.00162976348565564
0.00095752907193985	0.000940331495554687
0.000322358150820278	0.00030712635710273
0.0000533728234211769	0.0000484680118556772
0.002685448981236	0.00266389785430815
0.00299993231282345	0.00324540740443731
0.00181284184814867	0.00179650011048621
0.000676601013421454	0.000632501269506936
0.00360667416371256	0.0040542993766383
0.00445572577287545	0.00458117530001912
0.00249549356794544	0.00258348331817233
0.000817482872839565	0.000908916047568801
0.0012889392198495	0.00128361268832229
0.00147206209299846	0.0016639976109444
0.000979537965715075	0.00100604304023777
0.000470181116233323	0.000343948134087308
0.00177932818049396	0.00187727556501666
0.00198958381594693	0.00193991061412387
0.0013316453787781	0.00131798786171134
0.000161756203058087	0.000127663941655399
0.000701425938096373	0.000499072614933572
0.000325576928749922	0.000159572567578549
0.000111458380935387	0.000103209352841885
0.000172672819542582	0.00016083707459438
0.000742622392427658	0.000730557222201762
0.00129982967024584	0.00131081758190421
0.00466274284393081	0.00283405391024087
0.0000625528025849256	0.0000668887623299392
0.000373957665088779	0.000330958858418776
0.000351857281991845	0.000347303713379912
0.000139747568308675	0.000109225937858482
0.0033703723368863	0.00317844576649409
0.000951534775929059	0.000901968726081502
0.000963872982195179	0.00100361141251849
0.00220006536745338	0.00212405731349732
0.00151442549868478	0.00148585459219112
0.0014857660566292	0.0015806923377078
0.000864126697000865	0.00262418155819676
0.000665904199315082	0.000809605222605233
0.000535139187061554	0.000843535529009579
0.00199735289064297	0.00162180042851272
0.0000919079431041545	0.0000576022705751586
0.0000178800669950327	0.0000100099216787917
0.000412689896513988	0.000270754748311161
0.00135964131269043	0.00100858480380687
0.000601322806946781	0.000369251383778473
0.000189635871360638	0.000186880003906568
0.000387501125510592	0.000404009496827955
0.000750682046779679	0.000649985593065137
0.00217964859146874	0.00208164365693453
0.00088954490133172	0.000759512500643049
0.00079873012521479	0.000882940763827612
0.00115697598589619	0.000967635626203723
0.000417691781205522	0.000544976708438152
0.000401106585916142	0.000387881712251097
0.000265232743868414	0.000226162233962
0.0000856652998012445	0.000102578135427752
0.000463413621388107	0.000488165610452873
0.000215737707655397	0.00015293588014733
0.00333126620430039	0.0028056848559632
0.0045759208147733	0.00397689525775987
0.000356962824598962	0.000338044381036729
0.000144203778887982	0.000069804319776717
0.000135836048226968	0.0000756623216833334
0.0000273748074910469	0.0000236022118785514
0.000159052982897433	0.00013891191616548
0.000302815849032154	0.000295820509113258
0.00235901675734092	0.00273333120218929
0.000687746743008274	0.000708748077796211
0.000809538221180609	0.000770606895013589
0.000460447281923508	0.000487878742917148
0.000140873464050286	0.000084053401595311
0.000272990797005917	0.000279325000911288
0.000524057101357706	0.000474276139211926
0.000940396140073643	0.000895716007071178
0.00065087782756209	0.000615553136750847
0.0170256219814274	0.0108342108169531
0.0348176574972877	0.0212811753844477
0.0123220839703455	0.00965095106581063
0.000638475333907007	0.000605733060414088
0.000357377398523702	0.00037957345884009
0.000208260212734089	0.000206902505551968
0.00014296444739999	0.000147925139154447
0.00121262678373878	0.00116598036012398
0.000514082825437449	0.000492451009447342
0.00101677429538541	0.00114982598120013
0.0000888748153947595	0.0000605133542096127
0.00221879040184482	0.00198423199722987
0.00394696067825575	0.00423383910867627
0.00148676289839815	0.00146454589489517
0.0050096661901972	0.00486757566300828
0.00278169392707249	0.00267531687508683
0.00301558545419661	0.00293948467246729
0.00319079815182151	0.00295792383186453
0.00333404603282435	0.00333269547143815
0.00168029579258786	0.00172982461829171
0.00162658365734898	0.00177762596781593
0.000742523279498353	0.00065372320350934
0.000991652422886881	0.00127963605651176
0.000795201101047322	0.000236402578668622
0.00206057759241076	0.000615296840137224
0.000735804801017244	0.000493343235695667
0.00178518142154382	0.000516096142250858
0.000604668802076394	0.000675222070657674
0.00104491576021859	0.000524109157809858
0.00173572818147802	0.000705493780546083
0.0014344434574901	0.0016459240367228
0.00296595842445001	0.00288482108286623
0.0000921316339550349	0.0000880833198085756
0.000669282795335653	0.000314965956591421
0.000389733059346588	0.000414559594879381
0.000161152741257575	0.000185561297408442
0.000231460107357339	0.000205116309611525
0.00015396260712327	0.0000801565364997621
0.000384676372252975	0.000389526152685454
0.000872357528311916	0.000883088634840541
0.000863016000675116	0.000840846237025013
0.00259148656891981	0.00284113891203952
0.00124978397680193	0.00124547154909404
0.000087011295212821	0.0000775235356195945
0.000782862742413234	0.000731245767959537
0.00467011810369209	0.00138868559927313
0.000184892996363914	0.000151694412739643
0.0015293151766079	0.00123169600468946
0.00401067714853807	0.00292416188417856
0.0056514368544118	0.00581917658766452
0.00231927868138999	0.00218776135873724
0.00449587005191691	0.00460739536203562
0.00192133903050979	0.0016068438597913
0.0101199508589498	0.010120551559107
0.00538315378043195	0.00522915901979158
0.000645436949999349	0.000669365848506964
0.00159412081805804	0.00144839640788154
0.000949318034780009	0.00117921441187998
0.000276180893280066	0.000134441009898075
0.000239188573653405	0.000273782057460252
0.000477927074401146	0.000299085010687135
0.000620494763500081	0.000588002592046262
0.00117787142118916	0.000863759619731996
0.0012674622875881	0.00101297886492052
0.00546802437120487	0.00589879564213171
0.00487487462708121	0.00625004988561179
0.00569069222689851	0.00588909661259311
0.00288800639588679	0.00293719511630955
0.000917445815600014	0.000855761286848359
0.00054646910527534	0.000378416019785343
0.000364770287296226	0.000210514018709139
0.0000568509274561299	0.000029440801944647
0.000755626532527954	0.000851434944768764
0.000981333626250241	0.000357050627680394
0.00217957766556879	0.00225340817135618
0.00244071352938266	0.00127245252358184
0.000809627690978983	0.00042420029217357
0.00542120469232214	0.00251327799751981
0.000403233466362984	0.00030835197733456
0.000779827223727977	0.000734997154144509
0.000352500486584337	0.000404425396422357
0.000546503787829956	0.000545476799858493
0.00218245047041842	0.00171532267250772
0.0016420829001473	0.00150326304626006
0.00146066601338799	0.000560744999950479
0.000265442395484402	0.000267830006675875
0.000186748264588498	0.000181366771820243
0.000101425032154531	0.0000749034958351461
0.000136563900236842	0.000110772550523027
0.0000972310260289034	0.0000772746552468385
0.000116015393158911	0.000108044140844339
0.000777778949890988	0.000732674757178388
0.000972004244098059	0.000962688538201102
0.000250945239120409	0.000181099941964127
0.000571906001389417	0.000783030151687906
0.000821212115350245	0.000789675983279333
0.00232651627326331	0.000539958590163723
0.000299483815145425	0.000305874417779433
0.000640398488460627	0.000566557386564491
0.000330089001516157	0.000283741628356395
0.000521512538790354	0.000405416586304952
0.00128577154094185	0.000943551770439707
0.00303677750578956	0.000917984742545699
0.0003363370562045	0.000087168341102356
0.000643676290328421	0.000407087168140393
0.000724104759276553	0.000437509196107512
0.000771953846916068	0.000548812857029416
0.000468539260270703	0.00041815373618623
0.000308781343252353	0.000240243353111269
0.000242696548996797	0.000160086357025456
0.000240602621953041	0.000195886255160569
0.000161931079355271	0.000155358264448654
0.00155606611557254	0.00172309220485113
0.000705393695047095	0.000708836350979734
0.000507866840516545	0.000471311574002819
0.0101330999440401	0.00958916416594259
0.000152742758766962	0.000103700774279169
0.000273160711334896	0.00021249608341285
0.000213657775450415	0.000199873347720611
0.000173322066059035	0.000159449398646899
0.000482607039485707	0.000423777791628166
0.000187242575324908	0.000194603155666098
0.000295078180551543	0.000244246281157107
0.0000661739891603099	0.0000552212595861055
0.000286095615497348	0.000266033729599263
0.000444545379075435	0.000521486614964881
0.000279399939836351	0.000293924946529043
0.000190715462841055	0.00020821136775148
0.00332522664134661	0.00235506442297406
0.00164662126508853	0.00182247770727572
0.00265888233348259	0.00282002952479425
0.00952567072703881	0.0100587282872029
0.00383434773548358	0.00380376612502829
0.00065403389664718	0.00069743210919332
0.000495606299614322	0.000547427307041827
0.000151495288979185	0.000149473836950319
0.0005900203688897	0.000570112125665029
0.00015590652824125	0.000164540335786506
0.0000702616793281324	0.000053119956175389
0.000279681228354521	0.000222135026014957
0.000806245643734002	0.000560114115163004
0.0001577499809914	0.000123812506516969
0.000837048945696511	0.000552747755415861
0.000263909149554231	0.000212284832515314
0.00411195362068546	0.00284797222741632
0.00414219315620502	0.00349820262796528
0.00719900589217407	0.00499133924570217
0.00183085488707289	0.0015064615839983
0.000451488255462348	0.000334955756891634
0.0011163446102642	0.000824121141201476
0.00030045165835532	0.00039643930665449
0.000608712878734032	0.00091495057782614
0.0000549028130189353	0.0000823826368328869
0.000480855698769363	0.000520808317997176
0.000285225074106934	0.000286908822444357
0.000224890783545354	0.000247403646207162
0.000316278410827735	0.000315909052755052
0.000384153732327638	0.000335351181433917
0.000388597308463487	0.000365939378110349
0.000963339321406482	0.000980278579980814
0.000254296016429302	0.000238263728098174
0.000138292787976026	0.000142718854742748
0.000289602955022163	0.000266199033728619
0.000207545977195223	0.000225510141645765
0.000434418090800005	0.000344709095728754
0.00158365135304637	0.00153620615619382
0.000360233158201505	0.000353172609367747
0.000245925754561006	0.000215617776743829
0.0000975950704138905	0.0000902678391559498
0.00053028296223108	0.000509482845161777
0.00052058242687702	0.000518243323632994
0.000253236057050957	0.000263800212743474
0.000533963476204515	0.000495348472716131
0.00094586347613119	0.000818619568767791
0.00333351669346717	0.0032057027671274
0.000766072687187071	0.000735440510583547
0.000503161218195054	0.000477786475786735
0.00146399346281297	0.00153463726513719
0.00023487098979361	0.000198905721621538
0.000709906198639828	0.000636622176910907
0.000970220610864199	0.000901028173435397
0.000116077188360542	0.000116390287308398
0.000964400102286819	0.000886798661130788
0.000253395876154653	0.000190896179978268
0.000906387209914695	0.000863135503555083
0.000623636490143515	0.000437764047052305
0.000278073380016518	0.000233043702315525
0.000338627275200053	0.000403888803241416
0.00148444519380844	0.00138690005916772
0.00340018497541361	0.00347913755498094
0.000346520310987107	0.000401384233283865
0.000405792763797344	0.000422492573943993
0.00121613862956452	0.000910043727991655
0.000144973317274246	0.000136441902293723
0.00238009196427281	0.00276974464778576
0.000425590396014479	0.000436252473394725
0.00006434317405669	0.00000124592599872518
0.000750654665181661	0.00077891543853382
0.000132210119719892	0.0000677491812394917
0.00219312931835948	0.00208301167004355
0.000148173303609584	0.000129408060326752
0.000337389645188302	0.000300497319360509
0.000396276985552483	0.000357854699241843
0.000976468046858663	0.000828703975961035
0.00288955799631553	0.00151374507710046
0.000141313840302747	0.000138087410614354
0.0000888779137743354	0.000109682936732104
0.000248531248398537	0.000245380983686476
0.00058176511129234	0.000465097806121004
0.00250036906369569	0.00200756214159249
0.00172658724552257	0.00145980462586962
0.000189686169976062	0.000192402771930483
0.00037230190172493	0.000353718092015872
0.0014231206376972	0.00171745108586956
0.0010218335242182	0.001084015219534
0.00620341924076214	0.00529208386523961
0.00123631865644093	0.00111865555351781
0.000477997177854977	0.000515414484988324
0.000340290828595681	0.000497094785826746
0.00128289323885742	0.0010472610229099
0.00528350480715647	0.00346779275134121
0.0226442919505543	0.00953263268717146
0.00212950570504518	0.00174969920956359
0.00962850606214886	0.00977208823538013
0.00279535259785847	0.00233756874831901
0.0044007684004873	0.00358510764534011
0.00129763499507456	0.00158181662469119
0.00564381888341419	0.00470338900915461
0.0096620524152875	0.00814159354377508
0.000399569857078886	0.000436339980619419
0.000454806601695924	0.000500472470360608
0.0000368594772820598	0.0000438184038095716
0.000814504748066001	0.000721665602480603
0.000633899780307418	0.000535939701722418
0.000345181642387749	0.000361358022408255
0.000332832434784431	0.00024354420756818
0.000186142247454419	0.0001595198166106
0.000314354532694072	0.000311455780157729
0.000382232301317725	0.000277822031720178
0.0127874566769261	0.0104394071730731
0.000425911148946339	0.00027310565559701
0.000964322669342639	0.000246769806161612
0.00142329045692432	0.000303122887222479
0.00114978771539407	0.000246243074262302
0.00869217928437834	0.00265844385082304
0.00214179332164241	0.000251820147151965
0.00434004963808339	0.000125826991440633
0.000106529595999045	0.000131473229560765
