# Supplementary material for: The correlation between CpG methylation and gene expression is driven by sequence variants
Source: Nat Genet. 2024 Jul 24;56(8):1624–31. doi: 10.1038/s41588-024-01851-2 (PMC11319203; doi:10.1038/s41588-024-01851-2)
Supplement: Supplementary file 5 — Data relevant to Fig. 4. [file 41588_2024_1851_MOESM5_ESM.xlsx]

## Sheet: Sheet1
GWA_signal_category	enrichment_hat	lower95CI	upper95CI
adaptive immune system (474)	42.9	27.1	62.7
allergy (198)	16.6	5.21	32
anti body measurement (364)	40.1	25	59.8
autoimmune (54)	6.16	2.63e-15	24.8
bile tract function (76)	9.87	0	36.6
body fat measure (74)	21	0.674	51.1
cancer (93)	24.8	6.41	53.2
carcinoma (54)	26.6	3.89	79.2
cardiovascular (783)	3.53	1.47e-15	8.44
blood cell type abundance (768)	44.2	30	63.2
circulating lipids (223)	2.64	0	14.9
circulating lipoproteins (309)	1.27	0	8.74
complete blood count (1122)	47.4	34.7	63.4
dxa scans (252)	8.45	0.284	17.6
electrocardiogram measures (96)	11.3	2.57e-23	31.2
endocrine system (246)	3.66e-12	9.71e-16	1.67e-07
erythropoiesis (775)	34.8	21.7	51.3
fluid and electrolyte balance (114)	3.97	3.13e-26	17.5
glucose metabolism (98)	9.09	0	36.6
granulocytes (393)	37.6	20.8	61.1
hematologic (2394)	40.2	32.2	49.9
hemoglobin homeostasis (501)	30.4	18.5	47.1
hepatic (170)	16.9	2.94	35.8
endocrine, metabolic (icd-e) (66)	6.11	5.78e-24	26
circulatory system (icd-i) (55)	10.7	1.74e-13	36.1
innate immune system (784)	42.6	28.7	61.3
kidney function (165)	7.22	7.64e-09	18.7
mineral levels (129)	7.02	3.31e-22	20.1
musculoskeletal (607)	8.32	2.63	15.5
neurologic (125)	5.88	3.17e-10	14.4
protein measurement (1368)	22	15.4	29.8
renal urinary (219)	6.85	1.67e-19	17.6
reproductive system (51)	9.13	0	35.7
sensory (114)	6.31	1.66e-08	16.5
thrombocytes (363)	54.4	34.3	80.6
visual system (114)	6.31	2.12e-09	16
vitamin levels (59)	9.68	0	41.2
