# Supplementary material for: The correlation between CpG methylation and gene expression is driven by sequence variants
Source: Nat Genet. 2024 Jul 24;56(8):1624–31. doi: 10.1038/s41588-024-01851-2 (PMC11319203; doi:10.1038/s41588-024-01851-2)
Supplement: Supplementary file 6 — Data relevant to Extended Data Fig. 2. [file 41588_2024_1851_MOESM6_ESM.xlsx]

## Sheet: Sheet1
n	asmqtl_effectsize	oxbseq_effectsize
5 < n < 10	-0.661	-0.7422
5 < n < 10	-1.24	-1.341
5 < n < 10	1.11	0.9968
5 < n < 10	1.31	1.265
5 < n < 10	-0.392	-0.9968
5 < n < 10	-1.5	-0.7786
5 < n < 10	-0.481	0.3735
5 < n < 10	0.818	1.011
5 < n < 10	0.196	0.8472
5 < n < 10	-0.255	0.05597
5 < n < 10	0.163	-0.7739
5 < n < 10	-0.317	-0.1254
5 < n < 10	0.566	-1.007
5 < n < 10	-0.536	-0.4984
5 < n < 10	-0.209	0.2508
5 < n < 10	-0.398	-0.114
5 < n < 10	-0.158	-0.5914
5 < n < 10	0.438	0.8706
5 < n < 10	-0.283	-0.7467
5 < n < 10	0.138	0.0000000000000000143
5 < n < 10	0.126	0.6802
5 < n < 10	-1.22	-0.8752
5 < n < 10	-0.4	-1.301
5 < n < 10	0.747	0.4535
5 < n < 10	0.297	0.2152
5 < n < 10	0.41	0
5 < n < 10	-0.13	-1.056
5 < n < 10	0.452	0.3984
5 < n < 10	-0.746	0.4984
5 < n < 10	0.494	0.9927
5 < n < 10	0.225	0.9523
5 < n < 10	0.67	0.5445
5 < n < 10	0.801	0.5662
5 < n < 10	0.897	0.0000000000000001436
5 < n < 10	0.174	-0.2894
5 < n < 10	-0.396	-1.476
5 < n < 10	-0.202	-0.2608
5 < n < 10	0.251	0
5 < n < 10	-1.01	-1.161
5 < n < 10	0.332	0.6802
5 < n < 10	-0.127	0.8298
5 < n < 10	-0.372	-0.8889
5 < n < 10	-0.327	0.373
5 < n < 10	1	1.213
5 < n < 10	-1.21	-1.48
5 < n < 10	-1.33	0.3593
5 < n < 10	0.307	0.9393
5 < n < 10	-0.211	0.07599
5 < n < 10	0.408	0.7878
5 < n < 10	0.214	-0.3473
5 < n < 10	-0.179	0.07599
5 < n < 10	1.18	0.1975
5 < n < 10	0.344	-0.1865
5 < n < 10	0.42	-0.2267
5 < n < 10	0.195	0.3537
5 < n < 10	-0.437	-1.278
5 < n < 10	1.19	1.514
5 < n < 10	-0.322	0.2702
5 < n < 10	-0.204	-0.3119
5 < n < 10	-1.27	-0.9229
5 < n < 10	0.759	1.157
5 < n < 10	1.09	0.8952
5 < n < 10	0.447	0.1223
5 < n < 10	0.208	-0.08579
5 < n < 10	0.195	0.8512
5 < n < 10	0.562	2.187
5 < n < 10	1.01	0.8586
5 < n < 10	0.457	0.02666
5 < n < 10	0.488	-0.5659
5 < n < 10	-0.134	-0.443
5 < n < 10	0.145	0.4159
5 < n < 10	0.176	-0.6376
5 < n < 10	-0.416	-0.1865
5 < n < 10	0.193	0
5 < n < 10	-0.195	0
5 < n < 10	-0.459	0
5 < n < 10	0.958	0.4159
5 < n < 10	0.412	0.283
5 < n < 10	1.38	1.227
5 < n < 10	-0.629	-1.147
5 < n < 10	-0.121	-0.21
5 < n < 10	0.203	0.1703
5 < n < 10	-0.359	-0.9069
5 < n < 10	0.246	0.1865
5 < n < 10	0.151	-0.7171
5 < n < 10	0.151	0.4447
5 < n < 10	-0.612	-1.19
5 < n < 10	1.63	0.1254
5 < n < 10	-0.133	-0.8859
5 < n < 10	0.24	1.161
5 < n < 10	-0.234	-0.2989
5 < n < 10	0.544	-0.5308
5 < n < 10	-0.14	-0.5208
5 < n < 10	0.242	0.4392
5 < n < 10	0.21	0.1913
5 < n < 10	0.384	-0.3842
5 < n < 10	0.318	1.278
5 < n < 10	-0.923	-1.093
5 < n < 10	0.2	1.105
5 < n < 10	-0.369	0.2154
5 < n < 10	-0.44	-0.1254
5 < n < 10	-0.305	-0.6223
5 < n < 10	-0.201	0.04773
5 < n < 10	0.476	0.7076
5 < n < 10	-1.06	-1.564
5 < n < 10	0.64	0
5 < n < 10	-0.651	0.6732
5 < n < 10	0.139	-0.8317
5 < n < 10	-0.419	0.5274
5 < n < 10	0.943	0.7336
5 < n < 10	0.523	-0.3234
5 < n < 10	1.16	0.2476
5 < n < 10	-0.373	-0.618
5 < n < 10	-1.95	-1.133
5 < n < 10	1.17	1.514
5 < n < 10	0.327	0.07044
5 < n < 10	0.379	0.2508
5 < n < 10	-1.49	-1.315
5 < n < 10	0.354	0.969
5 < n < 10	0.258	0.7341
5 < n < 10	0.411	-0.02385
5 < n < 10	0.307	1.153
5 < n < 10	-0.415	0.2267
5 < n < 10	-0.18	1.081
5 < n < 10	-0.181	-1.217
5 < n < 10	0.205	-0.4159
5 < n < 10	-0.284	-0.5914
5 < n < 10	0.125	0.4084
5 < n < 10	0.148	-0.3578
5 < n < 10	1.09	-0.3578
5 < n < 10	0.917	0.114
5 < n < 10	-0.236	0.3314
5 < n < 10	-0.139	0.9287
5 < n < 10	-0.158	-0.2086
5 < n < 10	0.338	0.2506
5 < n < 10	-0.32	-0.746
5 < n < 10	-0.214	-0.5133
5 < n < 10	-0.354	-0.1672
5 < n < 10	0.283	-0.3547
5 < n < 10	1.29	0.7117
5 < n < 10	1.75	0.5631
5 < n < 10	-0.283	-0.1867
5 < n < 10	-0.315	1.273
5 < n < 10	-0.155	0.5622
5 < n < 10	0.134	-0.07599
5 < n < 10	1.6	0.54
5 < n < 10	-0.161	-0.03358
5 < n < 10	-0.63	0.6753
5 < n < 10	0.367	0.4165
5 < n < 10	-1.19	-1.267
5 < n < 10	0.233	0
5 < n < 10	0.354	0.3119
5 < n < 10	-0.119	-0.2508
5 < n < 10	-0.221	0.1414
5 < n < 10	-0.289	0.3578
5 < n < 10	-0.772	-0.3591
5 < n < 10	-0.15	0.4159
5 < n < 10	0.55	-0.5949
5 < n < 10	-0.137	0.07376
5 < n < 10	0.579	0.4857
5 < n < 10	0.451	-0.1076
5 < n < 10	-0.16	-0.6914
5 < n < 10	0.249	-1.25
5 < n < 10	-0.187	-0.2907
5 < n < 10	-1.45	-0.8683
5 < n < 10	-1.64	-1.04
5 < n < 10	-1.91	-1.104
5 < n < 10	0.118	0.0000000000000005287
5 < n < 10	0.165	-0.1076
5 < n < 10	-0.945	0.09877
5 < n < 10	-0.211	-0.4165
5 < n < 10	-0.161	-0.1222
5 < n < 10	-0.487	-0.2595
5 < n < 10	-0.294	0.9777
5 < n < 10	-1.18	0.04123
5 < n < 10	0.249	0.000000000000000306
5 < n < 10	-0.236	0.114
5 < n < 10	0.552	0.4296
5 < n < 10	-0.577	-0.53
5 < n < 10	-0.137	-0.5795
5 < n < 10	0.671	0.8257
5 < n < 10	0.194	0.4616
5 < n < 10	-0.32	1.111
5 < n < 10	-0.473	0.1076
5 < n < 10	0.408	-0.1222
5 < n < 10	-0.138	0.5208
5 < n < 10	0.293	0.7859
5 < n < 10	0.909	-0.0000000000000001813
5 < n < 10	0.484	-0.03851
5 < n < 10	0.217	-1.153
5 < n < 10	-0.85	-0.1679
5 < n < 10	-0.25	-0.1672
5 < n < 10	-0.227	-0.9499
5 < n < 10	0.207	-0.114
5 < n < 10	1.03	1.017
5 < n < 10	0.738	0.3718
5 < n < 10	1.36	-3.027
5 < n < 10	0.121	-0.1039
5 < n < 10	1.5	0.969
5 < n < 10	1.43	0.3727
5 < n < 10	-0.199	-0.8257
5 < n < 10	-1.4	-0.5789
5 < n < 10	0.144	0.2959
5 < n < 10	-0.858	-1.441
5 < n < 10	1.82	0.1389
5 < n < 10	-0.986	0.5659
5 < n < 10	0.19	0.6389
5 < n < 10	0.53	-0.1345
5 < n < 10	-0.179	-0.114
5 < n < 10	0.132	0.3234
5 < n < 10	-0.242	0.1254
5 < n < 10	0.278	0.05609
5 < n < 10	-0.131	-0.0000000000000003181
5 < n < 10	0.23	0.5914
5 < n < 10	0.448	0.8333
5 < n < 10	-0.123	0
5 < n < 10	0.472	-0.1702
5 < n < 10	-1.32	-1.278
5 < n < 10	-0.159	0
5 < n < 10	-0.305	-0.6238
5 < n < 10	-0.282	-0.6238
5 < n < 10	0.225	-0.5675
5 < n < 10	0.155	-0.7061
5 < n < 10	-0.305	-1.349
5 < n < 10	0.329	0.2894
5 < n < 10	0.228	-0.05026
5 < n < 10	-0.535	0.8211
5 < n < 10	-1.02	-0.4403
5 < n < 10	-0.118	0
5 < n < 10	2.19	1.17
5 < n < 10	0.439	0.1672
5 < n < 10	0.693	0.7203
5 < n < 10	-0.259	1.359
5 < n < 10	0.437	-0.2837
5 < n < 10	0.323	0.496
5 < n < 10	0.151	0.8636
5 < n < 10	-0.281	-0.395
5 < n < 10	-0.216	0.4159
5 < n < 10	1.55	0.8512
5 < n < 10	0.183	0.3119
5 < n < 10	0.376	0.6282
5 < n < 10	0.135	0
5 < n < 10	0.202	0
5 < n < 10	0.715	-1.17
5 < n < 10	1.24	0.1455
5 < n < 10	-0.2	-0.4292
5 < n < 10	0.355	0.3119
5 < n < 10	0.52	0
5 < n < 10	-0.147	-0.3119
5 < n < 10	0.18	1.277
5 < n < 10	-0.273	0.286
5 < n < 10	0.536	0
5 < n < 10	-0.469	-1.278
5 < n < 10	0.355	0.2465
5 < n < 10	-0.124	0.009101
5 < n < 10	-0.154	0.2431
5 < n < 10	0.632	0.8683
5 < n < 10	0.207	0.4559
5 < n < 10	1.02	0.6387
5 < n < 10	-0.581	0.5949
5 < n < 10	-0.456	-0.2196
5 < n < 10	0.658	0.1173
5 < n < 10	-0.283	-0.4159
5 < n < 10	0.649	-0.3119
5 < n < 10	0.376	0.6133
5 < n < 10	1.11	1.234
5 < n < 10	-0.453	-0.6732
5 < n < 10	-0.779	-0.8168
5 < n < 10	-0.61	-0.6527
5 < n < 10	-0.666	-0.167
5 < n < 10	-0.5	-0.8232
5 < n < 10	0.972	1.402
5 < n < 10	0.721	-0.4019
5 < n < 10	-0.447	0
5 < n < 10	1.86	0.9132
5 < n < 10	0.141	-0.7515
5 < n < 10	0.43	-1.209
5 < n < 10	0.141	0.3119
5 < n < 10	0.774	-1.9
5 < n < 10	-0.601	-0.6518
5 < n < 10	-0.282	0.4159
5 < n < 10	-0.33	-0.104
5 < n < 10	-0.921	-0.3537
5 < n < 10	0.351	0.0354
5 < n < 10	1.03	1.294
5 < n < 10	0.595	-0.2566
5 < n < 10	0.327	0.114
5 < n < 10	-0.173	0.2481
5 < n < 10	0.982	-0.0708
5 < n < 10	0.583	-0.8564
5 < n < 10	-0.285	-0.7117
5 < n < 10	0.126	0
5 < n < 10	-0.548	0.4963
5 < n < 10	-0.415	-2.213
5 < n < 10	0.513	0.8746
5 < n < 10	0.639	-0.174
5 < n < 10	0.502	-0.3203
5 < n < 10	0.263	0.986
5 < n < 10	-1.69	-1.095
5 < n < 10	-0.21	-0.6303
5 < n < 10	-0.942	-0.1821
5 < n < 10	-0.524	0.6238
5 < n < 10	-0.841	-1.138
5 < n < 10	0.177	1.405
5 < n < 10	-0.291	-0.5208
5 < n < 10	0.863	0.9132
5 < n < 10	-1.13	-1.305
5 < n < 10	0.201	0.1705
5 < n < 10	-0.156	0.5892
5 < n < 10	-0.381	-0.2894
5 < n < 10	2.34	1.161
5 < n < 10	1	0.8232
5 < n < 10	-0.124	-0.4745
5 < n < 10	0.263	0.3401
5 < n < 10	-0.551	0.4165
5 < n < 10	1.83	1.19
5 < n < 10	0.384	0.425
5 < n < 10	-0.691	-0.9422
5 < n < 10	-0.139	-0.5002
5 < n < 10	0.357	0.9486
5 < n < 10	-0.232	-0.03884
5 < n < 10	-0.137	0
5 < n < 10	0.996	0.7098
5 < n < 10	0.303	-0.4774
5 < n < 10	-0.267	1.597
5 < n < 10	0.258	-0.08128
5 < n < 10	0.168	-0.0000000000000005233
5 < n < 10	0.172	1.124
5 < n < 10	-0.187	-0.3535
5 < n < 10	-0.74	0.1845
5 < n < 10	0.119	0.2508
5 < n < 10	0.542	0.9271
5 < n < 10	-0.149	0.1672
5 < n < 10	-0.119	-0.00000000000000001453
5 < n < 10	-0.574	-0.5744
5 < n < 10	-0.594	-1.138
5 < n < 10	0.389	0.5445
5 < n < 10	-0.358	-0.7117
5 < n < 10	-0.391	-0.5115
5 < n < 10	0.226	-0.1317
5 < n < 10	0.515	0.9927
5 < n < 10	-0.496	0.4253
5 < n < 10	-1.1	-0.4937
5 < n < 10	-0.226	-1.007
5 < n < 10	-0.251	0.2441
5 < n < 10	0.988	0.3119
5 < n < 10	1.1	-0.114
5 < n < 10	-0.192	0.03519
5 < n < 10	-0.392	-0.02402
5 < n < 10	0.387	0.428
5 < n < 10	0.278	-0.7397
5 < n < 10	-0.171	0.0000000000000002132
5 < n < 10	-0.365	0.5648
5 < n < 10	0.743	-0.1313
5 < n < 10	0.127	1.061
5 < n < 10	0.179	0.6409
5 < n < 10	-0.572	-0.3856
5 < n < 10	0.285	-0.3537
5 < n < 10	0.451	-0.1389
5 < n < 10	-1.11	1.044
5 < n < 10	0.746	-1.17
5 < n < 10	0.462	0.2581
5 < n < 10	0.322	-0.6802
5 < n < 10	0.131	0.7025
5 < n < 10	-0.887	-0.3119
5 < n < 10	0.175	-0.2508
5 < n < 10	-0.315	0.5789
5 < n < 10	0.258	1.864
5 < n < 10	-1.47	-0.2852
5 < n < 10	0.364	-0.02246
5 < n < 10	0.364	0.6914
5 < n < 10	0.281	2.239
5 < n < 10	-0.315	1.203
5 < n < 10	0.506	0.4984
5 < n < 10	0.677	0.5662
5 < n < 10	-0.299	0.4128
5 < n < 10	0.277	0.571
5 < n < 10	-0.15	0.4642
5 < n < 10	-0.487	-0.4701
5 < n < 10	-0.134	0
5 < n < 10	-0.821	-0.5067
5 < n < 10	-0.221	-0.9486
5 < n < 10	-0.609	0.8244
5 < n < 10	0.196	0.5977
5 < n < 10	1.01	0.5979
5 < n < 10	-1.35	-0.4413
5 < n < 10	0.463	0.3687
5 < n < 10	1.94	0.7878
5 < n < 10	0.149	0
5 < n < 10	-0.177	-0.2487
5 < n < 10	0.212	-0.4159
5 < n < 10	-1.71	-1.052
5 < n < 10	0.313	-0.00132
5 < n < 10	-0.365	-0.1917
5 < n < 10	-0.261	-1.421
5 < n < 10	-0.528	0.08145
5 < n < 10	-0.803	-0.3119
5 < n < 10	-0.377	0.4644
5 < n < 10	0.555	-0.9229
5 < n < 10	-0.23	0.5945
5 < n < 10	-0.281	-0.7733
5 < n < 10	-0.437	0.0753
5 < n < 10	-0.189	-0.3119
5 < n < 10	-0.171	0.005631
5 < n < 10	0.663	0.3119
5 < n < 10	0.132	-0.9501
5 < n < 10	-1.01	-1.027
5 < n < 10	0.225	0.0264
5 < n < 10	-0.323	0
5 < n < 10	-0.531	1.258
5 < n < 10	0.348	-1.01
5 < n < 10	0.324	0.3596
5 < n < 10	-0.209	0.8317
5 < n < 10	0.509	1.278
5 < n < 10	0.236	-1.286
5 < n < 10	1.01	2.042
5 < n < 10	-0.127	-0.1964
5 < n < 10	0.641	0.02749
5 < n < 10	-0.337	0.0000000000000009447
5 < n < 10	-0.147	-0.7846
5 < n < 10	0.767	-0.6802
5 < n < 10	-0.426	-0.4159
5 < n < 10	-0.292	0
5 < n < 10	-0.546	-0.1689
5 < n < 10	-1.21	-0.9144
5 < n < 10	-0.159	-0.06747
5 < n < 10	-0.393	-0.425
5 < n < 10	0.132	-0.7474
5 < n < 10	0.819	-0.1529
5 < n < 10	-0.354	-0.8472
5 < n < 10	-0.345	-0.3058
5 < n < 10	-1.06	-0.2154
5 < n < 10	0.691	0.05249
5 < n < 10	-0.433	0.05249
5 < n < 10	0.341	0.07275
5 < n < 10	-0.47	0.1513
5 < n < 10	0.186	0
5 < n < 10	-0.355	-0.0000000000000001248
5 < n < 10	1.32	1.179
5 < n < 10	-0.344	-0.4159
5 < n < 10	-0.155	-0.8182
5 < n < 10	-0.204	-0.000000000000001482
5 < n < 10	-0.233	0
5 < n < 10	0.237	-0.2907
5 < n < 10	-0.307	0
5 < n < 10	0.215	0.8118
5 < n < 10	0.29	0.9486
5 < n < 10	0.344	0.9486
5 < n < 10	0.363	1.403
5 < n < 10	1.31	0.1514
5 < n < 10	0.175	-0.2267
5 < n < 10	0.434	0.4695
5 < n < 10	0.421	0.12
5 < n < 10	0.339	-1.05
5 < n < 10	0.56	1.209
5 < n < 10	-0.512	-1.068
5 < n < 10	-0.187	-0.7057
5 < n < 10	1.27	1.205
5 < n < 10	-0.209	0.1672
5 < n < 10	0.688	1.307
5 < n < 10	0.225	-0.1076
5 < n < 10	0.893	0.7117
5 < n < 10	-1.5	-1.309
5 < n < 10	-0.306	0.3537
5 < n < 10	-0.33	-0.9633
5 < n < 10	-1.06	-1.305
5 < n < 10	1.08	1.209
5 < n < 10	-0.146	0
5 < n < 10	0.358	0
5 < n < 10	0.206	-1.209
5 < n < 10	-0.221	-0.6946
5 < n < 10	-0.129	-0.3401
5 < n < 10	-0.183	0
5 < n < 10	0.281	-0.7203
5 < n < 10	1.05	0.4522
5 < n < 10	-0.298	-0.06079
5 < n < 10	-0.396	-0.8331
5 < n < 10	-0.144	1.157
5 < n < 10	-0.306	0.3265
5 < n < 10	-0.302	0
5 < n < 10	-1.25	-1.161
5 < n < 10	-0.215	0.124
5 < n < 10	0.531	0.624
5 < n < 10	-0.228	0.3119
5 < n < 10	0.199	0.6238
5 < n < 10	0.418	-0.9523
5 < n < 10	0.393	-0.7203
5 < n < 10	-0.236	1.086
5 < n < 10	0.376	0
5 < n < 10	0.298	-1.662
5 < n < 10	0.254	0.3119
5 < n < 10	-0.193	0.2907
5 < n < 10	0.203	-0.7269
5 < n < 10	-0.398	-0.9968
5 < n < 10	0.282	0.3004
5 < n < 10	-1.2	-0.8683
5 < n < 10	-0.483	-0.3773
5 < n < 10	0.567	-0.1865
5 < n < 10	0.234	0.8615
5 < n < 10	0.97	0.695
5 < n < 10	-0.253	0.8623
5 < n < 10	0.289	1.241
5 < n < 10	-0.975	0.4837
5 < n < 10	0.477	-0.7886
5 < n < 10	-1.11	-0.6611
5 < n < 10	-0.602	-0.6611
5 < n < 10	0.25	0.1975
5 < n < 10	-0.153	0.1502
5 < n < 10	1.47	0.7117
5 < n < 10	1.29	0.9842
5 < n < 10	-0.206	-1.204
5 < n < 10	-1.12	-0.4858
5 < n < 10	-0.519	-0.8787
5 < n < 10	0.453	-0.4442
5 < n < 10	0.309	0.5789
5 < n < 10	-0.433	0.1242
5 < n < 10	0.584	0.5914
5 < n < 10	0.728	0.9486
5 < n < 10	0.244	0.4544
5 < n < 10	-0.512	0.4308
5 < n < 10	-0.238	-0.3119
5 < n < 10	1.89	0.7886
5 < n < 10	0.191	0.8206
5 < n < 10	1.21	-0.1672
5 < n < 10	0.811	1.315
5 < n < 10	-0.489	-0.3309
5 < n < 10	0.983	0.8317
5 < n < 10	-0.778	-0.4923
5 < n < 10	-2.11	-1.209
5 < n < 10	0.231	-0.1254
5 < n < 10	-0.173	0.2435
5 < n < 10	-0.178	0
5 < n < 10	-0.281	0.2267
5 < n < 10	0.168	0.4128
5 < n < 10	0.248	0.1655
5 < n < 10	0.274	0.5068
5 < n < 10	0.648	-0.1764
5 < n < 10	-0.262	-0.1951
5 < n < 10	-0.787	0.5949
5 < n < 10	-0.329	-0.3191
5 < n < 10	-0.236	-1.212
5 < n < 10	1.07	1.166
5 < n < 10	0.204	-0.8354
5 < n < 10	0.13	0.8333
5 < n < 10	0.142	-0.4409
5 < n < 10	0.203	0.124
5 < n < 10	-1.02	-0.5789
5 < n < 10	0.478	1.055
5 < n < 10	-0.226	-0.07937
5 < n < 10	0.192	1.176
5 < n < 10	-0.301	-0.5146
5 < n < 10	0.258	0.283
5 < n < 10	0.825	-0.3814
5 < n < 10	-0.152	0.5259
5 < n < 10	-0.198	0.58
5 < n < 10	-0.715	-1.076
5 < n < 10	-0.251	-0.1254
5 < n < 10	-0.689	0.4619
5 < n < 10	-0.495	0.06108
5 < n < 10	0.14	0
5 < n < 10	0.228	-0.08098
5 < n < 10	0.213	-0.0000000000000005218
5 < n < 10	-0.219	0
5 < n < 10	1.63	1.209
5 < n < 10	0.176	0.2915
5 < n < 10	0.285	-0.281
5 < n < 10	-1.71	-0.7986
5 < n < 10	-0.218	0.4244
5 < n < 10	-1.21	-1.046
5 < n < 10	-0.298	0.5067
5 < n < 10	-0.254	-0.418
5 < n < 10	0.349	0.324
5 < n < 10	0.204	0.5338
5 < n < 10	0.871	0.4601
5 < n < 10	-0.205	-0.4159
5 < n < 10	0.303	-0.2142
5 < n < 10	0.438	-0.7203
5 < n < 10	0.559	0.4544
5 < n < 10	0.215	-1.007
5 < n < 10	0.384	0.2308
5 < n < 10	-0.654	-0.1223
5 < n < 10	0.678	-0.6514
5 < n < 10	-0.196	-0.1701
5 < n < 10	-0.276	-0.1701
5 < n < 10	-0.308	0.1608
5 < n < 10	0.423	-0.2354
5 < n < 10	-0.646	-0.8545
5 < n < 10	0.718	-0.1865
5 < n < 10	0.237	-2.615
5 < n < 10	-0.165	0.5789
5 < n < 10	0.307	0.8472
5 < n < 10	-0.757	-0.548
5 < n < 10	0.459	-0.8244
5 < n < 10	0.229	0.03698
5 < n < 10	0.597	0.9499
5 < n < 10	0.499	-0.3054
5 < n < 10	0.393	0.9904
5 < n < 10	0.889	0
5 < n < 10	-0.382	0
5 < n < 10	0.146	0
5 < n < 10	0.91	1.884
5 < n < 10	-1.59	-1.154
5 < n < 10	0.722	-0.5798
5 < n < 10	1.22	1.216
5 < n < 10	-0.15	-0.528
5 < n < 10	0.511	0.1672
5 < n < 10	0.187	0.3119
5 < n < 10	-0.441	-0.3119
5 < n < 10	0.264	0.3134
5 < n < 10	0.545	0.04844
5 < n < 10	0.293	-0.9562
5 < n < 10	-0.333	-1.183
5 < n < 10	-0.268	0.1455
5 < n < 10	-0.687	-0.3528
5 < n < 10	1.85	1.135
5 < n < 10	-0.201	-0.5543
5 < n < 10	0.324	0.3773
5 < n < 10	0.331	-0.8701
5 < n < 10	0.359	-0.583
5 < n < 10	-0.439	-0.7281
5 < n < 10	-0.404	-0.4266
5 < n < 10	-0.818	0.2831
5 < n < 10	-1.31	-1.205
5 < n < 10	-0.357	0.4128
5 < n < 10	-0.293	-0.7982
5 < n < 10	0.194	0.7886
5 < n < 10	0.447	-0.0542
5 < n < 10	0.955	-0.709
5 < n < 10	-0.191	-0.5806
5 < n < 10	-0.521	-0.4837
5 < n < 10	-0.535	-0.6592
5 < n < 10	0.705	1.032
5 < n < 10	-0.493	-1.154
5 < n < 10	0.582	0.4004
5 < n < 10	1.48	-0.969
5 < n < 10	1.35	0.3631
5 < n < 10	-1.35	-0.8309
5 < n < 10	-0.225	-0.6414
5 < n < 10	-0.364	0.1511
5 < n < 10	0.358	0.2894
5 < n < 10	-0.229	-0.896
5 < n < 10	-0.523	-1.034
5 < n < 10	-0.433	0.425
5 < n < 10	0.549	-1.867
5 < n < 10	0.586	0.9671
5 < n < 10	1	2.554
5 < n < 10	-0.651	-0.3119
5 < n < 10	0.194	0.7667
5 < n < 10	-0.235	0.7771
5 < n < 10	0.433	0.6923
5 < n < 10	-0.875	-0.4105
5 < n < 10	0.29	-0.7081
5 < n < 10	-0.37	0.273
5 < n < 10	0.483	0.6374
5 < n < 10	0.255	0.2508
5 < n < 10	0.622	1.219
5 < n < 10	-0.395	0
5 < n < 10	0.336	0.1248
5 < n < 10	0.341	-0.9921
5 < n < 10	-0.145	0.3684
5 < n < 10	-0.509	-1.02
5 < n < 10	-0.232	-0.325
5 < n < 10	-0.391	-0.0000000000000001603
5 < n < 10	0.197	-0.1008
5 < n < 10	-0.305	-1.138
5 < n < 10	0.482	1.209
5 < n < 10	-0.129	-0.3119
5 < n < 10	-0.956	-0.4544
5 < n < 10	1.13	0.6013
5 < n < 10	0.287	0.4749
5 < n < 10	-0.32	0.2874
5 < n < 10	-0.261	0.6238
5 < n < 10	0.678	-0.04065
5 < n < 10	-0.347	-0.07137
5 < n < 10	-0.257	-0.4974
5 < n < 10	-0.324	0.4522
5 < n < 10	2.09	1.283
5 < n < 10	-0.484	0.4308
5 < n < 10	-0.274	0.1206
5 < n < 10	0.606	-0.05628
5 < n < 10	-0.338	0.3827
5 < n < 10	-0.613	0.3827
5 < n < 10	-0.204	-0.4165
5 < n < 10	0.744	1.317
5 < n < 10	0.181	-0.8501
5 < n < 10	0.196	1.417
5 < n < 10	-0.393	0
5 < n < 10	0.152	1.11
5 < n < 10	-0.481	-1.106
5 < n < 10	0.523	-1.218
5 < n < 10	1.36	1.138
5 < n < 10	0.165	0.9523
5 < n < 10	0.616	1.004
5 < n < 10	-0.447	0
5 < n < 10	-0.145	-0.000000000000001036
5 < n < 10	0.166	0.4373
5 < n < 10	0.181	1.111
5 < n < 10	-0.686	-0.3578
5 < n < 10	-0.403	-0.5809
5 < n < 10	0.693	1.214
5 < n < 10	-0.404	-0.5445
5 < n < 10	-1.62	-0.5533
5 < n < 10	-0.348	-0.07275
5 < n < 10	0.246	0
5 < n < 10	0.233	0.8061
5 < n < 10	-0.763	0.5564
5 < n < 10	-0.785	0.5564
5 < n < 10	-0.33	-0.2432
5 < n < 10	-1.31	-1.286
5 < n < 10	-0.814	-1.278
5 < n < 10	1.14	1.093
5 < n < 10	-0.374	-0.5914
5 < n < 10	-0.525	-0.2883
5 < n < 10	0.141	0.4535
5 < n < 10	-0.131	2.003
5 < n < 10	0.177	-0.7784
5 < n < 10	0.255	0.5422
5 < n < 10	0.241	-0.3415
5 < n < 10	0.502	1.135
5 < n < 10	0.495	0.6013
5 < n < 10	1.32	-0.7801
5 < n < 10	-0.176	-0.2083
5 < n < 10	-0.736	-0.4716
5 < n < 10	0.89	0.9927
5 < n < 10	-0.403	-0.8746
5 < n < 10	-0.527	-0.5278
5 < n < 10	0.241	0.9436
5 < n < 10	-0.535	-1.25
5 < n < 10	0.244	-0.08145
5 < n < 10	1.06	-0.07937
5 < n < 10	-1.39	-1.573
5 < n < 10	0.785	0.8638
5 < n < 10	-0.182	0.4544
5 < n < 10	-0.227	-2.274
5 < n < 10	-0.279	0.00000000000000009752
5 < n < 10	0.343	1.068
5 < n < 10	0.583	-0.08597
5 < n < 10	0.429	0.07503
5 < n < 10	-0.146	1.153
5 < n < 10	-0.273	-0.1562
5 < n < 10	-0.734	0.124
5 < n < 10	-0.458	-1.18
5 < n < 10	-0.717	-0.9132
5 < n < 10	-0.189	0.3119
5 < n < 10	-0.372	0.8422
5 < n < 10	-0.379	-0.5539
5 < n < 10	-0.947	0.4391
5 < n < 10	1.38	0.7947
5 < n < 10	-0.182	-0.3401
5 < n < 10	-0.624	-0.3091
5 < n < 10	0.208	0.8232
5 < n < 10	-0.83	-0.7718
5 < n < 10	-0.129	-0.6374
5 < n < 10	0.262	0
5 < n < 10	-0.431	0.6303
5 < n < 10	-0.268	-0.6238
5 < n < 10	0.13	-0.3119
5 < n < 10	0.318	0.6802
5 < n < 10	0.222	0
5 < n < 10	0.249	0.2996
5 < n < 10	-1.14	-0.9968
5 < n < 10	-0.493	-0.2261
5 < n < 10	-0.241	-0.4159
5 < n < 10	-0.134	0
5 < n < 10	-1.35	-1.312
5 < n < 10	-0.386	0.4159
5 < n < 10	-0.718	-1.139
5 < n < 10	0.345	-1.514
5 < n < 10	-1.04	-1.19
5 < n < 10	-0.322	0
5 < n < 10	0.144	0.093
5 < n < 10	0.273	0.1865
5 < n < 10	0.284	2.555
5 < n < 10	-0.166	-0.03049
5 < n < 10	-0.603	-0.283
5 < n < 10	-0.185	0.02866
5 < n < 10	0.528	0.9052
5 < n < 10	1.74	1.209
5 < n < 10	1.09	0.7075
5 < n < 10	-0.7	-0.9523
5 < n < 10	0.691	0.3401
5 < n < 10	-0.427	1.193
5 < n < 10	0.873	0.4716
5 < n < 10	0.266	0.07187
5 < n < 10	-0.183	0.04536
5 < n < 10	0.396	0.5273
5 < n < 10	0.146	0.201
5 < n < 10	0.235	-0.1511
5 < n < 10	0.152	0.863
5 < n < 10	1.25	1.278
5 < n < 10	0.305	0.6802
5 < n < 10	0.416	0.1687
5 < n < 10	0.149	-0.7878
5 < n < 10	-0.13	0.03049
5 < n < 10	0.144	0.06819
5 < n < 10	1.26	0.3832
5 < n < 10	-0.484	-0.8459
5 < n < 10	0.195	-0.5177
5 < n < 10	-0.141	1.219
5 < n < 10	1.13	0.2358
5 < n < 10	0.263	0.3119
5 < n < 10	-0.276	1.159
5 < n < 10	0.591	0.8849
5 < n < 10	-0.253	-0.0000000000000002226
5 < n < 10	-0.236	0.9132
5 < n < 10	0.14	-0.7993
5 < n < 10	0.277	-0.09724
5 < n < 10	0.447	0.192
5 < n < 10	-0.137	0
5 < n < 10	1.4	1.093
5 < n < 10	0.943	0.6802
5 < n < 10	0.194	1.213
5 < n < 10	1.38	1.209
5 < n < 10	0.369	0.1562
5 < n < 10	-0.176	-0.06108
5 < n < 10	1.98	1.168
5 < n < 10	0.129	0.4102
5 < n < 10	0.327	-0.4945
5 < n < 10	0.267	0.6425
5 < n < 10	0.267	0.00000000000000003887
5 < n < 10	0.83	1.138
5 < n < 10	0.283	0.3773
5 < n < 10	-0.293	-0.4159
5 < n < 10	-0.252	0.2267
5 < n < 10	-0.204	-0.2702
5 < n < 10	-0.239	0.114
5 < n < 10	-0.175	-0.8952
5 < n < 10	-0.658	-1.354
5 < n < 10	0.777	1.018
5 < n < 10	-0.178	0.6802
5 < n < 10	0.16	-0.1932
5 < n < 10	0.869	0.4963
5 < n < 10	0.162	0.6635
5 < n < 10	0.288	-0.2154
5 < n < 10	-0.566	-1.059
5 < n < 10	0.181	1.01
5 < n < 10	-1.6	-1.242
5 < n < 10	-0.313	-1.295
5 < n < 10	-0.188	-0.3773
5 < n < 10	0.178	-2.718
5 < n < 10	0.486	0.1867
5 < n < 10	0.319	-0.3537
5 < n < 10	-0.249	-0.3773
5 < n < 10	0.669	1.939
5 < n < 10	-0.915	-0.373
5 < n < 10	0.302	0.1712
5 < n < 10	-0.451	0.08995
5 < n < 10	0.126	0.1608
5 < n < 10	0.191	-0.1042
5 < n < 10	-0.355	0.07275
5 < n < 10	-0.308	-0.0354
5 < n < 10	-0.765	-1.313
5 < n < 10	0.606	-0.0000000000000002709
5 < n < 10	-0.219	-0.6232
5 < n < 10	0.899	0.3473
5 < n < 10	-1.04	-0.6856
5 < n < 10	0.134	-0.8655
5 < n < 10	-1.34	-0.5208
5 < n < 10	0.384	1.663
5 < n < 10	-0.246	-0.6238
5 < n < 10	-0.28	-0.4963
5 < n < 10	0.456	1.315
5 < n < 10	-0.325	-0.5499
5 < n < 10	-0.254	-1.287
5 < n < 10	0.476	-0.01646
5 < n < 10	0.441	0.8244
5 < n < 10	0.182	-0.6741
5 < n < 10	1.36	0.8614
5 < n < 10	0.536	-0.04628
5 < n < 10	-0.111	0.0716
5 < n < 10	-0.247	-0.00000000000000004532
5 < n < 10	0.6	-0.114
5 < n < 10	-0.489	0
5 < n < 10	0.24	-0.6818
5 < n < 10	-0.225	0.7166
5 < n < 10	0.461	0.4159
5 < n < 10	0.671	-2.306
5 < n < 10	-0.193	-0.4963
5 < n < 10	-0.306	-1.136
5 < n < 10	0.512	0.395
5 < n < 10	0.85	0.3054
5 < n < 10	0.524	-1.247
5 < n < 10	1.57	0.9927
5 < n < 10	-0.317	0.005302
5 < n < 10	-0.284	0.2442
5 < n < 10	-0.193	-0.3428
5 < n < 10	-0.409	-0.9451
5 < n < 10	0.18	-0.18
5 < n < 10	0.228	0.7963
5 < n < 10	0.353	0.2894
5 < n < 10	-0.547	-0.6303
5 < n < 10	1.44	-0.3401
5 < n < 10	0.18	0
5 < n < 10	0.203	0.1672
5 < n < 10	0.365	-0.4955
5 < n < 10	0.291	0
5 < n < 10	0.462	-0.3119
5 < n < 10	-0.86	0.3119
5 < n < 10	-0.123	-0.3213
5 < n < 10	0.368	-1.209
5 < n < 10	0.33	-0.9302
5 < n < 10	-0.267	0.04655
5 < n < 10	0.185	0.4568
5 < n < 10	0.398	0.4373
5 < n < 10	-1.47	-0.5831
5 < n < 10	-0.66	-0.2562
5 < n < 10	0.167	1.093
5 < n < 10	-0.847	-0.9621
5 < n < 10	0.228	1.093
5 < n < 10	1.12	1.093
5 < n < 10	0.331	-0.425
5 < n < 10	0.83	0.3119
5 < n < 10	-0.126	-0.6414
5 < n < 10	0.174	0.0485
5 < n < 10	-0.325	0.6938
5 < n < 10	-0.435	0.7322
5 < n < 10	0.556	-0.3051
5 < n < 10	1.66	-0.04903
5 < n < 10	0.354	-0.5789
5 < n < 10	0.191	1.068
5 < n < 10	-0.265	0
5 < n < 10	-0.426	0.228
5 < n < 10	-1.91	-1.209
5 < n < 10	0.816	0.1975
5 < n < 10	0.284	0.03153
5 < n < 10	0.369	0.3786
5 < n < 10	-0.433	-0.2752
5 < n < 10	0.715	0.8138
5 < n < 10	-0.714	-0.6527
5 < n < 10	-0.165	0.5724
5 < n < 10	-1.09	0.5476
5 < n < 10	-0.513	-0.8331
5 < n < 10	-0.115	0.3184
5 < n < 10	1.58	1.315
5 < n < 10	-0.329	-1.192
5 < n < 10	-0.142	-0.6325
5 < n < 10	0.258	0.7493
5 < n < 10	2.34	1.219
5 < n < 10	-0.666	-0.06432
5 < n < 10	0.153	1.051
5 < n < 10	-0.134	0.4159
5 < n < 10	0.842	1.068
5 < n < 10	-0.256	0.03779
5 < n < 10	-0.551	-0.05784
5 < n < 10	-1.14	-0.8512
5 < n < 10	0.35	0.1539
5 < n < 10	-0.512	-0.7718
5 < n < 10	-0.215	0.007779
5 < n < 10	0.279	1.135
5 < n < 10	-0.546	-1.01
5 < n < 10	-0.172	0.2513
5 < n < 10	0.341	0.6238
5 < n < 10	0.147	0
5 < n < 10	0.218	-0.1719
5 < n < 10	0.127	0.9162
5 < n < 10	-0.661	-1.172
5 < n < 10	1.12	-0.2508
5 < n < 10	-0.286	-1.192
5 < n < 10	0.387	-0.1297
5 < n < 10	0.366	0.8333
5 < n < 10	-0.206	-0.4086
5 < n < 10	0.343	0.6238
5 < n < 10	-1.92	-1.247
5 < n < 10	-0.37	-0.228
5 < n < 10	-0.297	-0.5715
5 < n < 10	-0.346	0
5 < n < 10	-0.189	0.3678
5 < n < 10	-1.8	-0.4984
5 < n < 10	2.04	1.219
5 < n < 10	0.534	0.9271
5 < n < 10	-1.48	-1.655
5 < n < 10	0.17	0.7203
5 < n < 10	-0.935	-1.274
5 < n < 10	0.218	0.1466
5 < n < 10	0.396	0.9927
5 < n < 10	1	-0.000000000000000145
5 < n < 10	-0.246	-0.492
5 < n < 10	0.2	0.2872
5 < n < 10	-0.286	-0.4366
5 < n < 10	0.177	-0.4247
5 < n < 10	0.593	0.4159
5 < n < 10	-0.417	-0.525
5 < n < 10	-0.475	-1.016
5 < n < 10	-1.4	-0.9633
5 < n < 10	0.888	0.8317
5 < n < 10	-0.153	-0.3293
5 < n < 10	0.234	0.373
5 < n < 10	-0.713	-1.093
5 < n < 10	0.136	-1.132
5 < n < 10	-0.133	0.1185
5 < n < 10	-0.445	-1.107
5 < n < 10	-0.788	0.4411
5 < n < 10	0.562	-0.3639
5 < n < 10	-0.204	1.205
5 < n < 10	0.325	0.0000000000000006506
5 < n < 10	0.313	1.086
5 < n < 10	0.199	-0.4963
5 < n < 10	0.239	0
5 < n < 10	0.588	-0.3125
5 < n < 10	0.231	0
5 < n < 10	0.327	0.6183
5 < n < 10	0.276	-0.1507
5 < n < 10	1.31	-0.6109
5 < n < 10	-1.09	-1.154
5 < n < 10	-0.206	-0.06784
5 < n < 10	0.194	0.2605
5 < n < 10	-0.244	0.6238
5 < n < 10	0.358	0.9271
5 < n < 10	0.232	-0.1576
5 < n < 10	0.277	0
5 < n < 10	-0.482	-1.228
5 < n < 10	-0.288	-0.6367
5 < n < 10	-0.369	0.1054
5 < n < 10	0.148	0.1014
5 < n < 10	0.134	0.4373
5 < n < 10	-0.306	-0.6238
5 < n < 10	0.142	0.07275
5 < n < 10	0.189	1.051
5 < n < 10	-0.27	-0.64
5 < n < 10	0.58	0.3855
5 < n < 10	-0.2	0.77
5 < n < 10	1.11	1.083
5 < n < 10	-1.01	-0.9436
5 < n < 10	-1.02	-1.214
5 < n < 10	1.21	0.4544
5 < n < 10	-0.156	-0.5789
5 < n < 10	-0.144	1.188
5 < n < 10	-0.144	-0.2154
5 < n < 10	0.305	0
5 < n < 10	1.42	0.3184
5 < n < 10	0.764	-0.8244
5 < n < 10	-0.625	0.08145
5 < n < 10	0.88	1.071
5 < n < 10	0.118	-0.6452
5 < n < 10	0.629	-0.5394
5 < n < 10	0.674	0.7654
5 < n < 10	1.56	0.8638
5 < n < 10	1.2	0.6991
5 < n < 10	1.69	1.179
5 < n < 10	-0.54	-0.2622
5 < n < 10	0.342	0.0000000000000001856
5 < n < 10	-0.347	0.02494
5 < n < 10	0.375	-0.1975
5 < n < 10	-0.577	-0.5675
5 < n < 10	0.769	0.7203
5 < n < 10	0.378	0.1521
5 < n < 10	0.689	0.5594
5 < n < 10	0.366	0.6008
5 < n < 10	1.09	-0.01944
5 < n < 10	-0.641	-1.138
5 < n < 10	-0.496	-1.315
5 < n < 10	0.171	-0.4695
5 < n < 10	-0.236	-0.7183
5 < n < 10	0.26	0
5 < n < 10	1.29	1.278
5 < n < 10	0.439	-0.02569
5 < n < 10	0.166	-0.2487
5 < n < 10	-0.556	-0.3002
5 < n < 10	-0.743	-1.305
5 < n < 10	-0.285	-0.2358
5 < n < 10	1.25	0.8777
5 < n < 10	1.38	0.1979
5 < n < 10	-0.145	0.4954
5 < n < 10	-0.456	-1.466
5 < n < 10	-0.261	0
5 < n < 10	0.695	0.7185
5 < n < 10	-0.25	0.1902
5 < n < 10	-0.253	0.8746
5 < n < 10	-0.145	-0.8746
5 < n < 10	0.149	0
5 < n < 10	-0.404	-0.3129
5 < n < 10	-0.134	0.3401
5 < n < 10	-0.942	-1.683
5 < n < 10	-0.197	-0.2301
5 < n < 10	-0.552	0.5648
5 < n < 10	0.451	1.118
5 < n < 10	0.305	0.3795
5 < n < 10	0.264	0.3795
5 < n < 10	0.427	-0.6309
5 < n < 10	-0.19	0.3114
5 < n < 10	-0.226	0.1254
5 < n < 10	0.798	0.9523
5 < n < 10	0.614	0.2508
5 < n < 10	0.297	-0.04374
5 < n < 10	-0.181	-0.00000000000000002655
5 < n < 10	-0.151	-0.6374
5 < n < 10	-0.223	-0.0472
5 < n < 10	-0.918	-0.7388
5 < n < 10	-0.388	-1.393
5 < n < 10	-0.801	0
5 < n < 10	-0.264	0.1319
5 < n < 10	0.35	0
5 < n < 10	-0.41	0.8696
5 < n < 10	-0.139	-0.3119
5 < n < 10	0.192	-0.2087
5 < n < 10	0.783	0.7016
5 < n < 10	0.342	0.7952
5 < n < 10	0.846	0.01964
5 < n < 10	-0.321	-0.02749
5 < n < 10	-0.893	-0.9709
5 < n < 10	0.256	-0.3187
5 < n < 10	-0.569	-0.395
5 < n < 10	0.161	0.04693
5 < n < 10	-0.178	-0.9234
5 < n < 10	0.45	-0.994
5 < n < 10	0.485	1.261
5 < n < 10	-0.808	0
5 < n < 10	-0.301	-1.223
5 < n < 10	-2.02	-1.321
5 < n < 10	0.263	-0.1608
5 < n < 10	0.379	1.025
5 < n < 10	0.164	0.7329
5 < n < 10	-1.87	-1.19
5 < n < 10	-0.688	-1.19
5 < n < 10	0.681	-0.4583
5 < n < 10	0.338	1.278
5 < n < 10	-0.428	-1.219
5 < n < 10	1.49	1.206
5 < n < 10	-0.173	0.9086
5 < n < 10	-0.906	0.969
5 < n < 10	0.251	0.6206
5 < n < 10	-0.335	0
5 < n < 10	0.637	-0.8638
5 < n < 10	-0.811	-0.5914
5 < n < 10	-0.389	-0.6389
5 < n < 10	-0.397	-0.6389
5 < n < 10	-0.128	0
5 < n < 10	-1.11	-0.7117
5 < n < 10	0.351	0.3687
5 < n < 10	-0.321	0.2215
5 < n < 10	-0.194	-0.7183
5 < n < 10	0.365	-0.3119
5 < n < 10	-0.361	-0.2476
5 < n < 10	0.408	0.1455
5 < n < 10	-0.226	0
5 < n < 10	0.724	-0.6592
5 < n < 10	0.241	-0.3401
5 < n < 10	0.17	0
5 < n < 10	-0.195	0.9895
5 < n < 10	0.385	0.1865
5 < n < 10	-1.01	-0.3405
5 < n < 10	-0.258	-0.03153
5 < n < 10	-0.366	-0.00227
5 < n < 10	0.373	0.2983
5 < n < 10	-0.279	-0.1548
5 < n < 10	-0.163	-0.5299
5 < n < 10	-1.03	-0.5208
5 < n < 10	0.725	-0.9422
5 < n < 10	-0.459	-0.395
5 < n < 10	-0.148	0.07599
5 < n < 10	-1.53	-0.1076
5 < n < 10	-0.162	-0.4275
5 < n < 10	-0.136	1.11
5 < n < 10	-0.893	-1.219
5 < n < 10	0.875	0.7911
5 < n < 10	-0.252	0.114
5 < n < 10	0.502	-0.296
5 < n < 10	-0.27	-1.042
5 < n < 10	-0.897	-0.7117
5 < n < 10	-0.416	-1.076
5 < n < 10	-0.134	-0.5049
5 < n < 10	0.443	0.1254
5 < n < 10	0.727	0.3795
5 < n < 10	-0.233	-1.839
5 < n < 10	0.193	-0.07275
5 < n < 10	-1.91	-1.585
5 < n < 10	0.792	1.013
5 < n < 10	0.207	-0.3119
5 < n < 10	0.804	0.3773
5 < n < 10	-0.235	1.608
5 < n < 10	-0.96	-1.125
5 < n < 10	0.218	0.8694
5 < n < 10	-1.14	-1.466
5 < n < 10	-0.608	-0.6816
5 < n < 10	0.282	1.052
5 < n < 10	0.94	1.093
5 < n < 10	-0.597	0.3183
5 < n < 10	0.558	0.3675
5 < n < 10	0.787	0.1254
5 < n < 10	-0.295	-0.4036
5 < n < 10	0.294	-0.6771
5 < n < 10	0.311	0.2916
5 < n < 10	0.3	-0.2267
5 < n < 10	-0.289	0.9499
5 < n < 10	-1.2	-1.627
5 < n < 10	0.133	0.6796
5 < n < 10	-0.502	-0.4373
5 < n < 10	0.18	0.3293
5 < n < 10	0.181	-0.2267
5 < n < 10	0.86	2.379
5 < n < 10	0.273	-0.6238
5 < n < 10	-0.162	0.04123
5 < n < 10	0.169	0.3119
5 < n < 10	0.852	1.209
5 < n < 10	1.11	0.5914
5 < n < 10	0.247	0.3015
5 < n < 10	-0.361	-0.8333
5 < n < 10	1.16	0.6452
5 < n < 10	0.337	0.228
5 < n < 10	-1.16	-1.278
5 < n < 10	-0.645	-0.2968
5 < n < 10	-0.334	0
5 < n < 10	-0.211	-0.0888
5 < n < 10	-0.981	0
5 < n < 10	-0.277	0.3421
5 < n < 10	0.909	-0.07086
5 < n < 10	-0.622	0.283
5 < n < 10	0.212	0.7718
5 < n < 10	-0.122	0.4128
5 < n < 10	0.236	0.7885
5 < n < 10	0.325	-1.008
5 < n < 10	-0.41	-0.2872
5 < n < 10	-0.786	0.3654
5 < n < 10	-0.735	0.4159
5 < n < 10	0.936	1.261
5 < n < 10	0.432	0.4284
5 < n < 10	-0.256	0.04123
5 < n < 10	0.664	-1.099
5 < n < 10	-0.266	0
5 < n < 10	-0.128	-0.6832
5 < n < 10	0.163	0.2043
5 < n < 10	0.328	-0.144
5 < n < 10	-0.127	0.2808
5 < n < 10	-0.176	-0.5841
5 < n < 10	-0.46	-0.3401
5 < n < 10	0.143	-0.07599
5 < n < 10	0.243	-0.6238
5 < n < 10	0.315	0.8966
5 < n < 10	-0.18	-0.0000000000000004496
5 < n < 10	-0.182	-1.246
5 < n < 10	-0.537	-1.276
5 < n < 10	0.237	0.5769
5 < n < 10	0.572	0.1251
5 < n < 10	-0.61	-0.1189
5 < n < 10	0.395	0.6837
5 < n < 10	1.13	1.082
5 < n < 10	0.175	0.304
5 < n < 10	0.654	-0.1076
5 < n < 10	0.837	0.4991
5 < n < 10	0.134	0
5 < n < 10	0.169	0.2053
5 < n < 10	0.183	1.722
5 < n < 10	-1.42	0.04701
5 < n < 10	0.249	0.8293
5 < n < 10	0.154	-0.3047
5 < n < 10	-0.149	1.19
5 < n < 10	0.253	-0.3384
5 < n < 10	-0.365	0.6822
5 < n < 10	-0.153	1.826
5 < n < 10	-0.234	-0.6012
5 < n < 10	-1.22	-1.526
5 < n < 10	0.235	-1.608
5 < n < 10	-0.195	0.3027
5 < n < 10	-0.174	-1.086
5 < n < 10	0.998	1.029
5 < n < 10	-1.21	-0.7464
5 < n < 10	-1.06	-0.7826
5 < n < 10	-0.132	0
5 < n < 10	0.216	-0.00000000000000488
5 < n < 10	0.616	0.3075
5 < n < 10	-0.38	-0.2573
5 < n < 10	0.482	-1.422
5 < n < 10	0.423	0.6389
5 < n < 10	-0.85	-1.227
5 < n < 10	0.456	-0.986
5 < n < 10	-0.212	-0.8168
5 < n < 10	0.326	-0.3401
5 < n < 10	0.396	-0.3401
5 < n < 10	-0.384	0.3727
5 < n < 10	-0.15	0.12
5 < n < 10	0.141	-0.1794
5 < n < 10	0.118	0.1022
5 < n < 10	-0.323	-1.198
5 < n < 10	-0.232	0.9573
5 < n < 10	-0.264	-0.2555
5 < n < 10	-0.394	-0.2555
5 < n < 10	1.65	1.083
5 < n < 10	-0.788	-0.7886
5 < n < 10	-2.03	-1.137
5 < n < 10	0.135	0
5 < n < 10	-1.11	0
5 < n < 10	0.244	0.1076
5 < n < 10	0.157	-0.5556
5 < n < 10	-0.351	-0.3875
5 < n < 10	0.206	-0.18
5 < n < 10	1.11	0.3401
5 < n < 10	0.29	0.7117
5 < n < 10	0.34	-0.00000000000000001214
5 < n < 10	-0.797	-0.6592
5 < n < 10	0.217	-0.0835
5 < n < 10	0.38	1.228
5 < n < 10	-0.13	0.1996
5 < n < 10	0.901	1.259
5 < n < 10	-0.267	-0.4159
5 < n < 10	-0.243	-0.03298
5 < n < 10	0.211	1.052
5 < n < 10	0.37	0
5 < n < 10	-0.307	-0.5837
5 < n < 10	0.186	-0.9711
5 < n < 10	0.183	2.41
5 < n < 10	0.413	0.4232
5 < n < 10	-0.211	1.041
5 < n < 10	0.611	0.3046
5 < n < 10	0.421	-0.0472
5 < n < 10	0.87	1.36
5 < n < 10	0.358	0.2633
5 < n < 10	0.174	0.2508
5 < n < 10	-0.182	-0.6238
5 < n < 10	-0.148	0.174
5 < n < 10	-0.337	-1.281
5 < n < 10	0.413	0.7268
5 < n < 10	-0.602	-0.8257
5 < n < 10	0.336	0.8333
5 < n < 10	0.195	0.7295
5 < n < 10	-0.25	-0.1412
5 < n < 10	-0.325	0.08968
5 < n < 10	0.52	0.9499
5 < n < 10	-0.158	-0.8284
5 < n < 10	1.97	0.7406
5 < n < 10	-0.339	-0.4159
5 < n < 10	-0.562	-0.7251
5 < n < 10	0.331	0.797
5 < n < 10	-0.931	-1.093
5 < n < 10	1.02	0.4144
5 < n < 10	-0.149	0.8317
5 < n < 10	-0.389	-0.3869
5 < n < 10	-0.319	-0.9499
5 < n < 10	0.385	-0.2894
5 < n < 10	-0.997	-1.139
5 < n < 10	-0.193	0.1375
5 < n < 10	0.563	-0.2083
5 < n < 10	-1.01	-0.8317
5 < n < 10	-2.23	-1.278
5 < n < 10	0.914	1.216
5 < n < 10	0.186	0.12
5 < n < 10	-1.33	-0.8683
5 < n < 10	-0.294	0.4838
5 < n < 10	-0.565	-0.1254
5 < n < 10	-0.888	-0.8257
5 < n < 10	-0.524	0.0000000000000002675
5 < n < 10	-0.293	0.06068
5 < n < 10	0.157	0.3484
5 < n < 10	0.445	0.08145
5 < n < 10	0.295	0.1676
5 < n < 10	-0.515	-1.204
5 < n < 10	0.162	0.7718
5 < n < 10	0.26	0.1254
5 < n < 10	-0.414	-1.17
5 < n < 10	-0.159	-1.205
5 < n < 10	0.141	0.425
5 < n < 10	-0.25	-0.1436
5 < n < 10	-0.497	-0.8472
5 < n < 10	0.25	-0.8746
5 < n < 10	0.441	-1.209
5 < n < 10	0.603	1.888
5 < n < 10	0.163	0.1867
5 < n < 10	0.17	-0.5659
5 < n < 10	-0.956	0.6847
5 < n < 10	0.415	-0.4084
5 < n < 10	-0.114	0.2267
5 < n < 10	-0.133	-0.9967
5 < n < 10	0.277	0.1606
5 < n < 10	-0.256	-0.3507
5 < n < 10	-0.618	-0.3773
5 < n < 10	-0.432	0.8244
5 < n < 10	-0.124	0
5 < n < 10	0.16	2.198
5 < n < 10	-0.155	-0.3401
5 < n < 10	-0.153	-0.3119
5 < n < 10	0.184	0.5837
5 < n < 10	-0.236	0.1142
5 < n < 10	-0.131	-0.2267
5 < n < 10	0.127	0.4159
5 < n < 10	0.515	0.2872
5 < n < 10	0.273	0.07599
5 < n < 10	-0.306	-0.2154
5 < n < 10	-0.529	-1.171
5 < n < 10	0.179	-0.7545
5 < n < 10	0.185	0
5 < n < 10	-0.231	-0.6802
5 < n < 10	-1.08	0.6802
5 < n < 10	-0.373	0.2894
5 < n < 10	-0.645	-0.0000000000000003126
5 < n < 10	0.217	-2.187
5 < n < 10	-0.4	-0.9936
5 < n < 10	-0.168	-0.4034
5 < n < 10	0.868	0.8131
5 < n < 10	0.545	0.3835
5 < n < 10	0.811	0.7378
5 < n < 10	0.631	0
5 < n < 10	-0.247	-0.7883
5 < n < 10	0.126	-0.0000000000000001519
5 < n < 10	-0.432	-0.7718
5 < n < 10	-0.174	-0.3119
5 < n < 10	0.138	0.01608
5 < n < 10	-0.506	-0.5445
5 < n < 10	-0.153	-0.5147
5 < n < 10	0.167	-0.4134
5 < n < 10	-0.318	-0.4438
5 < n < 10	-0.211	-0.4438
5 < n < 10	0.261	-0.5259
5 < n < 10	-0.892	-0.4425
5 < n < 10	-0.585	-0.426
5 < n < 10	-0.484	-0.426
5 < n < 10	-0.21	-0.2196
5 < n < 10	-0.517	-0.6914
5 < n < 10	0.406	0.6938
5 < n < 10	-0.332	-1.137
5 < n < 10	0.412	-0.06002
5 < n < 10	0.236	-1.029
5 < n < 10	-0.549	-0.4084
5 < n < 10	-0.176	0.1222
5 < n < 10	0.256	0.2108
5 < n < 10	0.27	-0.2487
5 < n < 10	-1.15	-0.5411
5 < n < 10	0.264	0.3958
5 < n < 10	0.305	0.3119
5 < n < 10	-0.566	0.1027
5 < n < 10	0.375	-0.9259
5 < n < 10	-0.362	-0.6564
5 < n < 10	0.355	0.06809
5 < n < 10	0.31	0.1555
5 < n < 10	0.215	0.4838
5 < n < 10	0.241	0.5873
5 < n < 10	-0.328	-1.059
5 < n < 10	-0.801	-0.5103
5 < n < 10	0.925	0.8431
5 < n < 10	0.125	0.3621
5 < n < 10	-0.285	-0.5123
5 < n < 10	-1.02	-0.8482
5 < n < 10	1.96	1.139
5 < n < 10	-1.05	-1.514
5 < n < 10	0.577	1.278
5 < n < 10	-0.27	0
5 < n < 10	-0.231	-0.00000000000000007776
5 < n < 10	1.08	0.0000000000000003625
5 < n < 10	-0.272	-1.09
5 < n < 10	-0.269	-0.1992
5 < n < 10	-1.96	-1.333
5 < n < 10	-0.129	0.425
5 < n < 10	0.745	-1.084
5 < n < 10	0.228	0.3414
5 < n < 10	0.545	0.8244
5 < n < 10	-0.188	0.1236
5 < n < 10	0.898	1.138
5 < n < 10	1.34	1.138
5 < n < 10	1.38	1.754
5 < n < 10	-0.58	-0.4816
5 < n < 10	0.846	0.4816
5 < n < 10	0.149	-0.3119
5 < n < 10	-0.579	-0.5301
5 < n < 10	0.129	0.6881
5 < n < 10	0.822	0.3119
5 < n < 10	-0.287	1.093
5 < n < 10	0.381	0.395
5 < n < 10	-0.333	0.1076
5 < n < 10	0.762	-0.4084
5 < n < 10	1.26	0.4484
5 < n < 10	0.362	-0.1562
5 < n < 10	0.258	0.04134
5 < n < 10	-0.27	-0.9092
5 < n < 10	-0.222	0.3023
5 < n < 10	-0.455	-0.7647
5 < n < 10	0.475	1.207
5 < n < 10	-0.108	0.1672
5 < n < 10	-0.15	-0.373
5 < n < 10	-1.38	0.6806
5 < n < 10	-1.4	-1.076
5 < n < 10	0.387	0.1676
5 < n < 10	0.239	0.7203
5 < n < 10	-0.192	0.3401
5 < n < 10	0.58	0.1507
5 < n < 10	0.589	-0.04134
5 < n < 10	0.402	-0.6238
5 < n < 10	-0.65	0
5 < n < 10	-0.219	-0.8317
5 < n < 10	0.204	2.711
5 < n < 10	-0.382	-1.286
5 < n < 10	-0.724	0.2555
5 < n < 10	-0.224	0.7351
5 < n < 10	-0.504	0.0354
5 < n < 10	-0.422	0.01432
5 < n < 10	0.21	1.156
5 < n < 10	1.18	1.151
5 < n < 10	-0.154	-0.3923
5 < n < 10	-0.318	-1.084
5 < n < 10	0.228	-0.167
5 < n < 10	0.17	-0.3401
5 < n < 10	-0.387	-0.5702
5 < n < 10	0.57	-0.1054
5 < n < 10	-1.26	-0.3119
5 < n < 10	-0.133	0
5 < n < 10	0.379	1.19
5 < n < 10	-0.291	-0.5667
5 < n < 10	-0.231	0.0000000000000000362
5 < n < 10	-0.128	-0.3119
5 < n < 10	0.537	0.2487
5 < n < 10	0.168	0.07599
5 < n < 10	-0.238	-1.132
5 < n < 10	-0.244	0.01984
5 < n < 10	-0.18	-0.12
5 < n < 10	0.289	0.5703
5 < n < 10	-0.213	-0.3749
5 < n < 10	-0.171	1.219
5 < n < 10	-0.589	0
5 < n < 10	-0.666	0.5977
5 < n < 10	0.859	1.133
5 < n < 10	0.847	-0.2827
5 < n < 10	0.609	-0.5273
5 < n < 10	0.611	-1.234
5 < n < 10	-0.43	0.07686
5 < n < 10	0.264	-0.3512
5 < n < 10	-0.339	-1.171
5 < n < 10	-0.296	-0.8472
5 < n < 10	-1.05	-0.3022
5 < n < 10	-0.513	-0.4084
5 < n < 10	0.274	0.6325
5 < n < 10	0.341	0.9927
5 < n < 10	0.209	-1.179
5 < n < 10	-1.5	-1.278
5 < n < 10	0.391	0.3473
5 < n < 10	0.637	0.5952
5 < n < 10	0.425	0.969
5 < n < 10	1.72	0.969
5 < n < 10	-1.77	-1.441
5 < n < 10	0.206	-0.2594
5 < n < 10	1.1	0.4373
5 < n < 10	0.491	0.7117
5 < n < 10	-0.491	-0.2872
5 < n < 10	0.366	-0.12
5 < n < 10	0.371	0.1984
5 < n < 10	-0.801	-1.278
5 < n < 10	0.446	-0.4963
5 < n < 10	-0.151	-0.8608
5 < n < 10	-0.148	-1.14
5 < n < 10	-0.471	-0.6789
5 < n < 10	0.185	0.0000000000000003936
5 < n < 10	0.351	0.1529
5 < n < 10	0.197	-0.02956
5 < n < 10	0.838	0.2267
5 < n < 10	-0.217	-0.1014
5 < n < 10	0.191	0
5 < n < 10	-0.174	0.1873
5 < n < 10	-0.211	-0.4153
5 < n < 10	0.161	0
5 < n < 10	0.199	-0.7049
5 < n < 10	-0.136	0.2323
5 < n < 10	0.535	0.7117
5 < n < 10	0.818	0
5 < n < 10	0.177	-0.03216
5 < n < 10	-0.431	0.2896
5 < n < 10	-0.199	-0.3411
5 < n < 10	-0.425	-0.4705
5 < n < 10	-0.68	-1.341
5 < n < 10	-0.125	0.9499
5 < n < 10	-0.338	0.05367
5 < n < 10	-0.399	-1.013
5 < n < 10	-0.216	-0.9167
5 < n < 10	-0.241	0.3119
5 < n < 10	-0.285	0.698
5 < n < 10	1.8	-0.3119
5 < n < 10	-0.681	0.07447
5 < n < 10	-0.445	0.2999
5 < n < 10	-0.301	-0.3284
5 < n < 10	0.636	-0.12
5 < n < 10	-0.191	0.8457
5 < n < 10	-0.403	-1.315
5 < n < 10	0.297	0.1448
5 < n < 10	0.138	0.1552
5 < n < 10	-0.169	0.7886
5 < n < 10	0.388	0.1256
5 < n < 10	-0.493	0.7203
5 < n < 10	0.471	0.51
5 < n < 10	-0.401	-1.132
5 < n < 10	0.35	-1.135
5 < n < 10	-0.346	0.02526
5 < n < 10	-0.181	0.3119
5 < n < 10	0.245	0.4989
5 < n < 10	0.133	0.3119
5 < n < 10	-0.997	0.06314
5 < n < 10	0.167	0.1672
5 < n < 10	-2.27	-1.219
5 < n < 10	-0.92	-2.164
5 < n < 10	1.28	-0.2627
5 < n < 10	-0.661	0
5 < n < 10	-0.881	0.7709
5 < n < 10	0.443	0.003865
5 < n < 10	0.241	0.4159
5 < n < 10	-0.237	-0.167
5 < n < 10	-0.343	1.739
5 < n < 10	-0.432	-1.247
5 < n < 10	0.161	-1.068
5 < n < 10	-0.482	-0.2443
5 < n < 10	0.158	-0.5524
5 < n < 10	-0.21	-0.5039
5 < n < 10	0.185	0.1975
5 < n < 10	0.61	0.503
5 < n < 10	0.228	-0.4373
5 < n < 10	0.216	0.2989
5 < n < 10	-0.22	0.519
5 < n < 10	-0.591	-0.9424
5 < n < 10	-1.33	0.5953
5 < n < 10	-0.256	-1.846
5 < n < 10	0.201	-0.4329
5 < n < 10	0.423	0.6452
5 < n < 10	0.426	0
5 < n < 10	1.2	1.234
5 < n < 10	0.257	0
5 < n < 10	-0.222	0.3021
5 < n < 10	-0.282	-0.114
5 < n < 10	0.775	-0.1254
5 < n < 10	0.208	-0.4337
5 < n < 10	1.41	-1.039
5 < n < 10	0.229	0
5 < n < 10	1.2	0.6654
5 < n < 10	-0.443	-0.5676
5 < n < 10	-0.252	1.192
5 < n < 10	-0.166	0.619
5 < n < 10	-0.628	-0.07197
5 < n < 10	-0.931	-0.0354
5 < n < 10	-1.23	-0.7718
5 < n < 10	0.329	-0.969
5 < n < 10	-0.601	-0.2142
5 < n < 10	-0.665	-1.213
5 < n < 10	0.143	-0.04227
5 < n < 10	-0.454	0
5 < n < 10	-0.707	-1.334
5 < n < 10	0.364	-0.6802
5 < n < 10	0.392	0.2146
5 < n < 10	0.323	-0.1442
5 < n < 10	0.534	0.8561
5 < n < 10	-1.04	-0.5264
5 < n < 10	-0.208	0.4236
5 < n < 10	0.372	0.5264
5 < n < 10	-0.383	0.114
5 < n < 10	-0.186	0.559
5 < n < 10	-0.231	-0.2508
5 < n < 10	-0.233	-0.9676
5 < n < 10	-0.854	-1.135
5 < n < 10	0.47	-0.9014
5 < n < 10	0.808	-0.4923
5 < n < 10	0.291	0.5685
5 < n < 10	-0.329	0.1274
5 < n < 10	0.988	-0.1254
5 < n < 10	-1.43	-0.371
5 < n < 10	1.36	-0.08145
5 < n < 10	-0.274	0.0000000000000002324
5 < n < 10	0.595	-0.5977
5 < n < 10	-0.151	-0.2487
5 < n < 10	0.506	0.008401
5 < n < 10	0.218	0.5675
5 < n < 10	0.151	-0.1977
5 < n < 10	0.258	0.9507
5 < n < 10	0.192	-0.18
5 < n < 10	0.235	-0.09001
5 < n < 10	-0.583	-0.2196
5 < n < 10	1.09	0.0472
5 < n < 10	-1.35	-0.8244
5 < n < 10	0.477	-0.04704
5 < n < 10	-0.563	-2.808
5 < n < 10	2.12	1.286
5 < n < 10	0.188	0.1076
5 < n < 10	-0.203	-1.188
5 < n < 10	-0.298	-0.3058
5 < n < 10	-0.133	0.04123
5 < n < 10	0.675	-0.1865
5 < n < 10	0.75	0.5445
5 < n < 10	-0.276	-1.251
5 < n < 10	0.64	0.1076
5 < n < 10	0.941	-1.551
5 < n < 10	0.624	-0.12
5 < n < 10	-0.251	-0.2872
5 < n < 10	-0.258	0.3269
5 < n < 10	-0.412	0.3795
5 < n < 10	-0.308	-1.259
5 < n < 10	-0.125	-0.09001
5 < n < 10	0.352	0.3233
5 < n < 10	-0.108	0
5 < n < 10	0.162	0
5 < n < 10	-0.137	0.0000000000000001343
5 < n < 10	0.119	1.166
5 < n < 10	-1.56	-1.137
5 < n < 10	0.377	1.093
5 < n < 10	-0.202	0.969
5 < n < 10	0.417	-0.08433
5 < n < 10	-0.153	0.1758
5 < n < 10	-0.794	-1.042
5 < n < 10	-0.186	-0.09573
5 < n < 10	0.555	0.5672
5 < n < 10	0.271	0
5 < n < 10	0.848	-0.356
5 < n < 10	-1.47	-0.723
5 < n < 10	0.27	0.2484
5 < n < 10	-0.96	-1.19
5 < n < 10	-0.134	-0.9144
5 < n < 10	0.171	-2.08
5 < n < 10	-0.674	-0.6303
5 < n < 10	-0.48	0
5 < n < 10	-0.137	0
5 < n < 10	-0.747	0
5 < n < 10	-0.706	-1.127
5 < n < 10	-0.621	-1.138
5 < n < 10	0.57	-0.5914
5 < n < 10	0.837	0.1554
5 < n < 10	-0.225	-0.98
5 < n < 10	-0.534	0.0000000000000001151
5 < n < 10	1.39	-0.2508
5 < n < 10	-0.228	-1.102
5 < n < 10	-0.43	-0.2595
5 < n < 10	-0.884	-0.6093
5 < n < 10	0.24	0.9092
5 < n < 10	0.226	-1.851
5 < n < 10	-0.393	1.195
5 < n < 10	0.309	-0.2872
5 < n < 10	0.94	0.02749
5 < n < 10	-0.586	-0.1254
5 < n < 10	0.84	0.9361
5 < n < 10	0.202	-0.06759
5 < n < 10	-1.72	-1.159
5 < n < 10	-0.464	-1.132
5 < n < 10	0.284	0.8519
5 < n < 10	1.18	1.219
5 < n < 10	-0.144	0.4084
5 < n < 10	0.436	0.4837
5 < n < 10	0.849	0.6135
5 < n < 10	0.942	1.135
5 < n < 10	0.629	0.4373
5 < n < 10	-0.17	1.17
5 < n < 10	-0.731	-0.6316
5 < n < 10	0.538	-0.5977
5 < n < 10	0.766	0.08163
5 < n < 10	0.657	-0.3225
5 < n < 10	0.192	0.6238
5 < n < 10	0.275	-0.9667
5 < n < 10	-1.73	-0.3054
5 < n < 10	-0.589	-0.8638
5 < n < 10	-0.692	-0.6802
5 < n < 10	0.414	0.3458
5 < n < 10	-0.93	-0.5132
5 < n < 10	0.605	0.9927
5 < n < 10	-0.655	0.0000000000000001775
5 < n < 10	0.605	1.286
5 < n < 10	-0.114	-0.0000000000000001419
5 < n < 10	-0.252	-0.1921
5 < n < 10	-0.159	-0.6181
5 < n < 10	0.394	0.1222
5 < n < 10	0.678	-0.361
5 < n < 10	0.146	0.1672
5 < n < 10	-0.153	0.09171
5 < n < 10	-0.923	-0.791
5 < n < 10	1.21	-0.1985
5 < n < 10	-0.242	0.945
5 < n < 10	0.31	-0.3773
5 < n < 10	-1.43	-1.85
5 < n < 10	-0.13	-0.3471
5 < n < 10	-0.664	-0.283
5 < n < 10	-0.88	-0.1317
5 < n < 10	-0.209	0.1064
5 < n < 10	-0.346	-1.062
5 < n < 10	0.325	1.138
5 < n < 10	-0.183	-0.7647
5 < n < 10	-0.178	1.252
5 < n < 10	0.246	0.5212
5 < n < 10	-0.334	0.07228
5 < n < 10	0.116	-1.192
5 < n < 10	1.15	1.478
5 < n < 10	0.509	0.5859
5 < n < 10	-0.455	-0.114
5 < n < 10	0.127	0.1076
5 < n < 10	1.24	0.9064
5 < n < 10	0.731	0.9422
5 < n < 10	0.14	1.248
5 < n < 10	-0.125	-0.4159
5 < n < 10	0.648	0.4574
5 < n < 10	-0.223	0
5 < n < 10	0.163	-0.5809
5 < n < 10	-0.254	-0.2267
5 < n < 10	-0.719	-1.192
5 < n < 10	-0.359	0.2154
5 < n < 10	0.212	-0.2144
5 < n < 10	0.189	-0.00000000000000005354
5 < n < 10	0.143	0.6653
5 < n < 10	-1.29	0.3119
5 < n < 10	0.914	1.679
5 < n < 10	0.198	-0.0000000000000001719
5 < n < 10	1.59	1.209
5 < n < 10	0.373	0.1608
5 < n < 10	-0.475	0.02892
5 < n < 10	-0.928	-0.8683
5 < n < 10	-0.394	-0.5789
5 < n < 10	1.14	0.8654
5 < n < 10	-0.283	-0.1672
5 < n < 10	0.331	0.2154
5 < n < 10	-0.365	-0.1511
5 < n < 10	-1.33	-0.3119
5 < n < 10	0.224	0.01808
5 < n < 10	-0.299	0.2429
5 < n < 10	-1.35	-1.14
5 < n < 10	0.446	1.157
5 < n < 10	-0.237	-0.6802
5 < n < 10	0.437	0
5 < n < 10	-0.254	-0.8904
5 < n < 10	-0.157	-1.235
5 < n < 10	-0.544	-1.219
5 < n < 10	0.323	0.3401
5 < n < 10	1.33	1.132
5 < n < 10	-0.116	-0.4135
5 < n < 10	-0.29	-0.2072
5 < n < 10	-0.727	0.7183
5 < n < 10	-0.277	-1.055
5 < n < 10	-0.609	-1.209
5 < n < 10	-0.229	0.1512
5 < n < 10	-0.137	0
5 < n < 10	0.302	0.6348
5 < n < 10	-0.308	-1.192
5 < n < 10	-0.13	0.1014
5 < n < 10	0.198	0.114
5 < n < 10	-0.159	-0.00000000000000001877
5 < n < 10	-0.755	-0.7075
5 < n < 10	-1.33	-0.3291
5 < n < 10	0.236	0.9962
5 < n < 10	0.137	-0.1014
5 < n < 10	-0.349	-0.3602
5 < n < 10	0.782	0.2573
5 < n < 10	-0.236	-0.4491
5 < n < 10	-0.15	0.3054
5 < n < 10	-0.136	-0.3826
5 < n < 10	0.145	0
5 < n < 10	-0.144	-0.95
5 < n < 10	0.396	0.818
5 < n < 10	1.81	0.8732
5 < n < 10	1.09	0.7886
5 < n < 10	0.546	-0.9132
5 < n < 10	-0.305	-0.373
5 < n < 10	1.22	1.278
5 < n < 10	-0.303	-0.3773
5 < n < 10	0.287	0
5 < n < 10	-0.135	-0.08684
5 < n < 10	-0.223	-0.8331
5 < n < 10	-0.155	-0.2267
5 < n < 10	-0.573	-0.7203
5 < n < 10	0.177	-0.3119
5 < n < 10	1.02	0
5 < n < 10	0.151	0.3119
5 < n < 10	-0.366	-0.3119
5 < n < 10	0.119	0.03313
5 < n < 10	-0.311	-1.072
5 < n < 10	1.88	0.4373
5 < n < 10	-0.509	-0.7956
5 < n < 10	0.844	-0.9259
5 < n < 10	-0.355	-0.1525
5 < n < 10	0.222	0.8236
5 < n < 10	-0.972	-1.206
5 < n < 10	-0.29	0.2718
5 < n < 10	0.45	-0.1479
5 < n < 10	-0.302	-0.4334
5 < n < 10	0.193	-1.36
5 < n < 10	0.487	0.0000000000000003551
5 < n < 10	-0.126	0
5 < n < 10	0.272	-0.04725
5 < n < 10	0.139	-1.949
5 < n < 10	-0.282	-0.8245
5 < n < 10	-0.229	-0.8257
5 < n < 10	0.223	0.2669
5 < n < 10	1	0.07275
5 < n < 10	-1.15	-0.4084
5 < n < 10	0.23	0
5 < n < 10	-0.142	-0.8244
5 < n < 10	-0.809	0.6161
5 < n < 10	0.326	-0.343
5 < n < 10	-0.506	-1.315
5 < n < 10	-0.325	-0.6013
5 < n < 10	-0.585	-1.093
5 < n < 10	-0.267	-0.8762
5 < n < 10	0.34	0.5789
5 < n < 10	-1.15	-0.2894
5 < n < 10	1.71	0.6802
5 < n < 10	-0.45	0.0000000000000005052
5 < n < 10	-0.135	-0.00000000000000008108
5 < n < 10	-1.12	-0.5789
5 < n < 10	1	-0.1529
5 < n < 10	-1.16	-0.7117
5 < n < 10	-1.3	-0.03488
5 < n < 10	-0.139	0
5 < n < 10	-0.199	-0.4159
5 < n < 10	-0.152	0.4165
5 < n < 10	0.186	-0.09233
5 < n < 10	-1.07	-0.3804
5 < n < 10	0.267	-0.2185
5 < n < 10	-1.82	-0.8317
5 < n < 10	0.117	-0.08145
5 < n < 10	-0.428	0.2765
5 < n < 10	0.284	-1.072
5 < n < 10	-0.343	0.5914
5 < n < 10	-1.26	0.0000000000000003309
5 < n < 10	0.772	1.917
5 < n < 10	-0.98	-1.278
5 < n < 10	-0.24	-0.7203
5 < n < 10	-0.154	-0.00000000000000003652
5 < n < 10	0.206	0.5914
5 < n < 10	-1.06	0.3795
5 < n < 10	0.433	0.9055
5 < n < 10	0.258	1.193
5 < n < 10	-0.159	0.8198
5 < n < 10	-0.331	-0.1735
5 < n < 10	0.187	-0.6564
5 < n < 10	0.502	0.3571
5 < n < 10	-0.979	-0.167
5 < n < 10	0.167	0.8709
5 < n < 10	1.59	0.6183
5 < n < 10	0.484	1.068
5 < n < 10	-0.237	-0.9968
5 < n < 10	0.229	-0.7294
5 < n < 10	-0.464	0.04148
5 < n < 10	0.245	-1.216
5 < n < 10	-0.135	-0.1707
5 < n < 10	1.92	1.183
5 < n < 10	-0.213	-0.5854
5 < n < 10	0.332	-0.9132
5 < n < 10	0.229	-0.8257
5 < n < 10	-0.505	-0.1975
5 < n < 10	-0.685	-0.8404
5 < n < 10	-0.3	-0.18
5 < n < 10	-0.158	0
5 < n < 10	0.508	0.077
5 < n < 10	-0.152	-0.6353
5 < n < 10	-0.128	0
5 < n < 10	0.343	-0.2573
5 < n < 10	-0.412	-1.042
5 < n < 10	-1.03	-1.265
5 < n < 10	0.53	0.7003
5 < n < 10	-0.297	-0.8603
5 < n < 10	-0.324	0.77
5 < n < 10	-0.211	0.7718
5 < n < 10	0.392	0.03236
5 < n < 10	-0.239	0
10 < n < 20	0.217	0.5139
10 < n < 20	-0.383	-1.168
10 < n < 20	0.463	1.209
10 < n < 20	-0.785	-1.273
10 < n < 20	0.595	-0.09555
10 < n < 20	0.239	0.5386
10 < n < 20	0.404	0.8288
10 < n < 20	0.249	0.2798
10 < n < 20	1.57	1.202
10 < n < 20	0.324	-0.4535
10 < n < 20	-0.182	-0.6987
10 < n < 20	-0.268	-0.2878
10 < n < 20	-0.2	0.1803
10 < n < 20	-0.236	0.2617
10 < n < 20	-0.235	0.1265
10 < n < 20	0.303	0.6463
10 < n < 20	0.485	0.6144
10 < n < 20	0.624	0.6683
10 < n < 20	0.122	-0.3324
10 < n < 20	0.193	-0.05236
10 < n < 20	1.11	0.8035
10 < n < 20	0.33	0.2475
10 < n < 20	-0.668	-0.2316
10 < n < 20	-0.252	0.1774
10 < n < 20	0.454	1.468
10 < n < 20	-0.291	-0.9524
10 < n < 20	-0.126	-0.2703
10 < n < 20	-0.293	-0.2417
10 < n < 20	-0.6	-0.7948
10 < n < 20	0.213	-0.1074
10 < n < 20	0.328	0.3887
10 < n < 20	-0.352	-1.07
10 < n < 20	0.183	0.3299
10 < n < 20	0.916	-0.04314
10 < n < 20	-0.297	-0.4881
10 < n < 20	-0.128	-0.05202
10 < n < 20	0.277	-0.02402
10 < n < 20	0.469	0.376
10 < n < 20	0.289	-0.8565
10 < n < 20	0.553	0.1007
10 < n < 20	-0.834	-1.194
10 < n < 20	-0.433	0.4824
10 < n < 20	-0.245	-0.1607
10 < n < 20	-0.371	-0.9081
10 < n < 20	0.171	0.8266
10 < n < 20	-0.349	-1.03
10 < n < 20	0.166	0.1943
10 < n < 20	-0.27	0.09429
10 < n < 20	0.272	-0.01235
10 < n < 20	0.163	0.01826
10 < n < 20	-0.516	0.02911
10 < n < 20	-0.221	-0.5951
10 < n < 20	-0.197	0.04699
10 < n < 20	-0.179	0.3253
10 < n < 20	2.04	1.56
10 < n < 20	0.405	1.104
10 < n < 20	0.227	-0.677
10 < n < 20	0.173	0.3255
10 < n < 20	-0.197	0.2529
10 < n < 20	-0.244	0.47
10 < n < 20	-1	-0.1862
10 < n < 20	0.365	0.07387
10 < n < 20	0.498	0.8009
[truncated: 54,216 more rows]
