# Supplementary material for: The correlation between CpG methylation and gene expression is driven by sequence variants
Source: Nat Genet. 2024 Jul 24;56(8):1624–31. doi: 10.1038/s41588-024-01851-2 (PMC11319203; doi:10.1038/s41588-024-01851-2)
Supplement: Supplementary file 7 — Data relevant to Extended Data Fig. 3. [file 41588_2024_1851_MOESM7_ESM.xlsx]

## Sheet: Sheet1
type	dist	effect_size
Distal of MDS	-4870	0.261
Distal of MDS	12313	-0.359
Distal of MDS	-44393	-0.439
Distal of MDS	27369	-0.135
Distal of MDS	-47670	-0.27
Distal of MDS	-47416	-0.23
Distal of MDS	95439	0.282
Distal of MDS	45201	-0.262
Distal of MDS	34483	0.144
Distal of MDS	34482	0.218
Distal of MDS	-69493	-0.291
Distal of MDS	-69531	-0.0929
Distal of MDS	-59794	-0.454
Distal of MDS	-46943	0.0986
Distal of MDS	47273	-0.293
Distal of MDS	1845	-0.265
Distal of MDS	47821	-0.162
Distal of MDS	-55623	-0.0724
Distal of MDS	4813	0.154
Distal of MDS	58800	-0.223
Distal of MDS	36719	-0.438
Distal of MDS	710	-0.351
Distal of MDS	-7365	-0.35
Distal of MDS	20521	-0.43
Distal of MDS	-15488	-0.354
Distal of MDS	-23563	-0.361
Distal of MDS	19179	-0.566
Distal of MDS	-16830	-0.401
Distal of MDS	-24905	-0.397
Distal of MDS	7377	-0.351
Distal of MDS	-36707	-0.296
Distal of MDS	2212	0.323
Distal of MDS	2214	0.276
Distal of MDS	-35625	0.444
Distal of MDS	28960	0.0659
Distal of MDS	1111	0.144
Distal of MDS	6233	0.304
Distal of MDS	7236	0.319
Distal of MDS	77287	-0.86
Distal of MDS	21880	0.311
Distal of MDS	869	0.613
Distal of MDS	2644	0.466
Distal of MDS	12096	0.241
Distal of MDS	23040	0.239
Distal of MDS	2029	0.481
Distal of MDS	3804	0.322
Distal of MDS	13256	0.208
Distal of MDS	1776	-0.228
Distal of MDS	51017	-1.01
Distal of MDS	54789	-0.629
Distal of MDS	85028	-0.0812
Distal of MDS	13064	-0.0814
Distal of MDS	19110	-0.107
Distal of MDS	9551	-0.17
Distal of MDS	9596	-0.39
Distal of MDS	-4252	-0.0972
Distal of MDS	11594	-0.378
Distal of MDS	11639	-1.06
Distal of MDS	48947	-0.0903
Distal of MDS	48992	-0.268
Distal of MDS	-36877	-0.0108
Distal of MDS	45582	-0.126
Distal of MDS	-5279	-0.185
Distal of MDS	-49149	-0.0816
Distal of MDS	9302	-0.154
Distal of MDS	-9024	-0.193
Distal of MDS	2907	-0.0752
Distal of MDS	4735	-0.425
Distal of MDS	4277	-0.41
Distal of MDS	4284	-0.346
Distal of MDS	4051	-0.346
Distal of MDS	3593	-0.341
Distal of MDS	3600	-0.291
Distal of MDS	73160	0.0997
Distal of MDS	-46131	0.259
Distal of MDS	25920	0.141
Distal of MDS	87074	-0.207
Distal of MDS	22953	-0.197
Distal of MDS	-36688	0.284
Distal of MDS	-37407	0.286
Distal of MDS	-4004	1.01
Distal of MDS	-29474	-0.169
Distal of MDS	-92637	0.122
Distal of MDS	-23704	0.0481
Distal of MDS	-56599	0.0972
Distal of MDS	11537	-0.436
Distal of MDS	11231	-0.554
Distal of MDS	-48536	-0.0632
Distal of MDS	23931	0.364
Distal of MDS	-31213	0.067
Distal of MDS	6608	-0.469
Distal of MDS	-34679	-0.159
Distal of MDS	-30669	0.596
Distal of MDS	18223	-0.134
Distal of MDS	23919	0.108
Distal of MDS	6701	-0.246
Distal of MDS	-24744	-0.251
Distal of MDS	19565	-0.39
Distal of MDS	12059	0.233
Distal of MDS	15140	-0.225
Distal of MDS	12082	-0.195
Distal of MDS	3294	-0.126
Distal of MDS	10011	-0.142
Distal of MDS	18571	-0.142
Distal of MDS	18496	-0.465
Distal of MDS	-26582	-0.0451
Distal of MDS	16772	-0.143
Distal of MDS	-94959	-0.181
Distal of MDS	-96758	-0.17
Distal of MDS	24572	-0.42
Distal of MDS	-9993	-0.0622
Distal of MDS	-10955	-0.14
Distal of MDS	2489	0.119
Distal of MDS	8449	-0.156
Distal of MDS	-74793	0.061
Distal of MDS	-13801	-0.0386
Distal of MDS	29814	-0.388
Distal of MDS	-15690	0.0463
Distal of MDS	31703	0.389
Distal of MDS	-3911	-0.151
Distal of MDS	-3798	-0.177
Distal of MDS	-52790	-0.267
Distal of MDS	70707	0.143
Distal of MDS	25236	0.205
Distal of MDS	68757	0.558
Distal of MDS	39104	-1.73
Distal of MDS	83915	-0.133
Distal of MDS	54262	0.319
Distal of MDS	15361	-0.209
Distal of MDS	-56574	0.0671
Distal of MDS	-24972	-0.274
Distal of MDS	12905	-0.0974
Distal of MDS	-6098	-0.254
Distal of MDS	71606	-0.142
Distal of MDS	71624	-0.129
Distal of MDS	52603	-0.225
Distal of MDS	52915	-0.115
Distal of MDS	2682	-0.179
Distal of MDS	2608	-0.114
Distal of MDS	-31954	-0.164
Distal of MDS	86251	-1.9
Distal of MDS	-32715	0.158
Distal of MDS	-11314	0.0506
Distal of MDS	-20474	-0.0978
Distal of MDS	-27634	-0.0773
Distal of MDS	-43885	-0.113
Distal of MDS	-51045	-0.102
Distal of MDS	-57749	-0.128
Distal of MDS	23708	0.136
Distal of MDS	-89983	-0.124
Distal of MDS	-43755	-0.154
Distal of MDS	29189	-0.675
Distal of MDS	-48769	0.273
Distal of MDS	49173	-0.0721
Distal of MDS	4861	-0.369
Distal of MDS	9069	-0.21
Distal of MDS	-96667	-0.175
Distal of MDS	-98141	-0.0596
Distal of MDS	42839	-0.293
Distal of MDS	41365	-0.136
Distal of MDS	63968	-0.148
Distal of MDS	70499	-0.223
Distal of MDS	-53083	1.17
Distal of MDS	-50243	0.681
Distal of MDS	-61285	0.877
Distal of MDS	-6985	0.147
Distal of MDS	-6985	0.329
Distal of MDS	13349	-0.182
Distal of MDS	55464	-0.395
Distal of MDS	34320	-0.24
Distal of MDS	32582	0.0701
Distal of MDS	86556	-0.16
Distal of MDS	-76711	-0.148
Distal of MDS	-4714	-0.242
Distal of MDS	-6564	-0.296
Distal of MDS	1669	0.46
Distal of MDS	-5365	0.124
Distal of MDS	32440	0.0871
Distal of MDS	65693	-0.236
Distal of MDS	19386	0.153
Distal of MDS	19179	0.298
Distal of MDS	5157	0.228
Distal of MDS	-18773	0.117
Distal of MDS	2021	-0.571
Distal of MDS	-2770	1.39
Distal of MDS	9399	0.0569
Distal of MDS	1921	0.136
Distal of MDS	-74573	-0.154
Distal of MDS	30890	0.135
Distal of MDS	23877	-0.56
Distal of MDS	19494	-0.562
Distal of MDS	53281	0.0693
Distal of MDS	-8877	-1.32
Distal of MDS	-7976	-1.3
Distal of MDS	21854	0.838
Distal of MDS	13760	0.277
Distal of MDS	-73814	-0.575
Distal of MDS	-15662	-0.331
Distal of MDS	10124	0.2
Distal of MDS	-71669	0.339
Distal of MDS	-73281	0.153
Distal of MDS	-69968	0.159
Distal of MDS	54021	-1.14
Distal of MDS	16339	0.333
Distal of MDS	-12380	0.26
Distal of MDS	3078	0.382
Distal of MDS	4477	-0.579
Distal of MDS	32206	-0.169
Distal of MDS	-73270	-0.47
Distal of MDS	-33086	-0.94
Distal of MDS	47115	-0.0784
Distal of MDS	-52131	-0.123
Distal of MDS	-60498	-0.451
Distal of MDS	-26567	0.108
Distal of MDS	-27913	0.131
Distal of MDS	2587	-0.127
Distal of MDS	-1336	-0.205
Distal of MDS	-24472	-0.17
Distal of MDS	9174	-0.188
Distal of MDS	-63036	0.485
Distal of MDS	-28162	0.416
Distal of MDS	-57267	0.42
Distal of MDS	-12626	0.343
Distal of MDS	-41731	0.419
Distal of MDS	-12710	0.203
Distal of MDS	-5242	0.224
Distal of MDS	-2593	0.315
Distal of MDS	60235	-0.241
Distal of MDS	23931	-0.0756
Distal of MDS	25181	-0.328
Distal of MDS	29724	-0.226
Distal of MDS	99895	-0.229
Distal of MDS	33450	0.241
Distal of MDS	8026	-0.0966
Distal of MDS	-77723	0.463
Distal of MDS	-2302	-0.37
Distal of MDS	-47732	-0.0746
Distal of MDS	3605	0.153
Distal of MDS	-39215	0.141
Distal of MDS	-44011	0.143
Distal of MDS	-60552	0.0664
Distal of MDS	19999	0.344
Distal of MDS	-2528	0.488
Distal of MDS	-2651	0.562
Distal of MDS	-1944	0.525
Distal of MDS	22766	-0.164
Distal of MDS	-24194	0.173
Distal of MDS	-70397	0.0886
Distal of MDS	-5635	0.162
Distal of MDS	-85989	-0.207
Distal of MDS	-12098	-0.307
Distal of MDS	-10531	-0.407
Distal of MDS	1559	-0.243
Distal of MDS	12406	-1.54
Distal of MDS	22328	0.322
Distal of MDS	34418	0.235
Distal of MDS	10412	0.47
Distal of MDS	7597	0.156
Distal of MDS	7255	0.274
Distal of MDS	7287	0.246
Distal of MDS	2882	0.342
Distal of MDS	29905	0.517
Distal of MDS	2355	0.66
Distal of MDS	7224	0.339
Distal of MDS	1874	-0.336
Distal of MDS	2159	-0.114
Distal of MDS	76062	0.198
Distal of MDS	75061	0.23
Distal of MDS	13371	-0.115
Distal of MDS	85189	0.212
Distal of MDS	19113	0.238
Distal of MDS	28851	0.493
Distal of MDS	-30592	0.551
Distal of MDS	-30592	0.499
Distal of MDS	8570	0.52
Distal of MDS	14444	0.428
Distal of MDS	-29199	-0.229
Distal of MDS	43235	0.21
Distal of MDS	-1253	-0.343
Distal of MDS	-90150	0.44
Distal of MDS	41342	0.173
Distal of MDS	-55148	-0.549
Distal of MDS	4686	-0.433
Distal of MDS	8370	0.335
Distal of MDS	-41050	0.227
Distal of MDS	58487	-0.295
Distal of MDS	-48005	-0.178
Distal of MDS	-52137	0.226
Distal of MDS	61343	-0.193
Distal of MDS	2767	-0.413
Distal of MDS	47195	-0.379
Distal of MDS	41896	-0.296
Distal of MDS	41180	0.116
Distal of MDS	29354	-0.355
Distal of MDS	27416	-0.221
Distal of MDS	21021	-0.338
Distal of MDS	36729	-0.109
Distal of MDS	-18994	-0.647
Distal of MDS	-9432	-0.92
Distal of MDS	7748	-0.53
Distal of MDS	-3645	-0.212
Distal of MDS	90026	0.254
Distal of MDS	-18913	0.0896
Distal of MDS	9607	0.196
Distal of MDS	922	-0.93
Distal of MDS	14994	-0.29
Distal of MDS	-30661	0.116
Distal of MDS	12883	0.155
Distal of MDS	-36020	0.171
Distal of MDS	-31419	-0.137
Distal of MDS	22754	-0.128
Distal of MDS	97209	-0.0431
Distal of MDS	17382	0.0296
Distal of MDS	4108	-0.249
Distal of MDS	4036	-0.222
Distal of MDS	-149	-0.5
Distal of MDS	-57627	-0.0709
Distal of MDS	-52345	0.103
Distal of MDS	-3760	-0.365
Distal of MDS	30149	-0.221
Distal of MDS	-7560	-0.239
Distal of MDS	26349	-0.125
Distal of MDS	1834	-0.154
Distal of MDS	533	-0.952
Distal of MDS	22337	-0.369
Distal of MDS	13299	-0.43
Distal of MDS	51711	-0.166
Distal of MDS	5631	-0.206
Distal of MDS	37859	-0.291
Distal of MDS	34107	-0.106
Distal of MDS	55515	-0.0824
Distal of MDS	25121	-0.159
Distal of MDS	-20959	-0.227
Distal of MDS	-34741	0.048
Distal of MDS	-6249	0.201
Distal of MDS	-92711	0.397
Distal of MDS	4921	0.167
Distal of MDS	58162	0.113
Distal of MDS	-32552	0.116
Distal of MDS	-39070	-0.178
Distal of MDS	-39070	0.109
Distal of MDS	-41644	-0.181
Distal of MDS	10586	-0.0884
Distal of MDS	-24845	-0.129
Distal of MDS	44828	-0.0645
Distal of MDS	43416	-0.087
Distal of MDS	44318	-0.0826
Distal of MDS	6165	0.24
Distal of MDS	-1534	-0.195
Distal of MDS	-9933	-0.0971
Distal of MDS	96702	-0.264
Distal of MDS	52739	-0.29
Distal of MDS	19529	-2.15
Distal of MDS	10329	-2.68
Distal of MDS	26686	-0.141
Distal of MDS	26665	-0.0274
Distal of MDS	25862	0.18
Distal of MDS	26516	0.0693
Distal of MDS	19077	0.186
Distal of MDS	58960	0.258
Distal of MDS	24875	0.202
Distal of MDS	-67340	0.267
Distal of MDS	-35610	-0.421
Distal of MDS	-36904	-0.547
Distal of MDS	3191	-0.373
Distal of MDS	2399	-0.252
Distal of MDS	25126	-0.56
Distal of MDS	24829	-0.447
Distal of MDS	1677	-0.716
Distal of MDS	-78233	-0.301
Distal of MDS	-67450	-0.422
Distal of MDS	1380	-0.616
Distal of MDS	605	-0.652
Distal of MDS	308	-0.57
Distal of MDS	-64995	0.225
Distal of MDS	-71900	0.613
Distal of MDS	-72071	0.478
Distal of MDS	-72197	0.509
Distal of MDS	684	0.117
Distal of MDS	2415	-0.114
Distal of MDS	5956	-0.349
Distal of MDS	-12302	-0.262
Distal of MDS	3923	0.278
Distal of MDS	-80222	-0.281
Distal of MDS	-75458	0.197
Distal of MDS	-9438	0.326
Distal of MDS	-1243	-2.6
Distal of MDS	53130	-0.113
Distal of MDS	48328	-0.167
Distal of MDS	29560	-0.112
Distal of MDS	-631	-0.21
Distal of MDS	-67318	0.108
Distal of MDS	-36248	-0.252
Distal of MDS	54386	-0.25
Distal of MDS	-4183	-0.0899
Distal of MDS	36411	-0.0598
Distal of MDS	52221	-0.078
Distal of MDS	41750	-0.0997
Distal of MDS	95064	-0.0976
Distal of MDS	-38480	0.0888
Distal of MDS	47658	-0.224
Distal of MDS	-12306	0.215
Distal of MDS	82533	-0.185
Distal of MDS	57939	-0.122
Distal of MDS	18012	2.54
Distal of MDS	-62255	-0.297
Distal of MDS	-5849	-0.135
Distal of MDS	5679	-0.12
Distal of MDS	10749	0.106
Distal of MDS	11288	0.0984
Distal of MDS	738	0.201
Distal of MDS	10751	0.164
Distal of MDS	-69802	-0.0851
Distal of MDS	-91477	-0.1
Distal of MDS	24265	-0.639
Distal of MDS	-17753	-0.197
Distal of MDS	-18646	-0.199
Distal of MDS	1680	0.114
Distal of MDS	-1251	0.159
Distal of MDS	72686	0.222
Distal of MDS	8815	0.17
Distal of MDS	8624	0.451
Distal of MDS	24434	-0.137
Distal of MDS	-24158	0.297
Distal of MDS	11758	-0.402
Distal of MDS	11762	-0.159
Distal of MDS	10977	0.356
Distal of MDS	5470	-0.138
Distal of MDS	16108	-0.17
Distal of MDS	9194	0.103
Distal of MDS	10948	-0.139
Distal of MDS	16659	-0.0552
Distal of MDS	10566	-0.138
Distal of MDS	4880	-0.26
Distal of MDS	5183	-0.413
Distal of MDS	499	-0.263
Distal of MDS	18990	0.187
Distal of MDS	9372	0.508
Distal of MDS	5800	0.164
Distal of MDS	5312	-0.634
Distal of MDS	74601	-0.148
Distal of MDS	32918	-0.134
Distal of MDS	21472	0.0994
Distal of MDS	12499	0.319
Distal of MDS	668	-0.872
Distal of MDS	8731	0.233
Distal of MDS	8083	0.34
Distal of MDS	32947	-0.319
Distal of MDS	-20519	-0.0895
Distal of MDS	27254	-0.219
Distal of MDS	20559	0.155
Distal of MDS	20599	0.0903
Distal of MDS	9423	-0.178
Distal of MDS	-4295	0.0732
Distal of MDS	-44604	0.161
Distal of MDS	19772	-0.159
Distal of MDS	51640	-0.198
Distal of MDS	-2217	-0.108
Distal of MDS	-62775	-0.132
Distal of MDS	-64838	-0.172
Distal of MDS	-62534	-0.247
Distal of MDS	16703	-0.499
Distal of MDS	17135	-0.162
Distal of MDS	32390	-0.126
Distal of MDS	25316	0.107
Distal of MDS	12583	-0.053
Distal of MDS	1758	-0.0996
Distal of MDS	62394	-0.16
Distal of MDS	-47216	-0.0923
Distal of MDS	77761	-0.209
Distal of MDS	79272	-0.196
Distal of MDS	65783	-0.316
Distal of MDS	36863	0.162
Distal of MDS	16365	0.348
Distal of MDS	-21539	0.465
Distal of MDS	-27867	0.361
Distal of MDS	-13101	0.43
Distal of MDS	-8069	-0.399
Distal of MDS	-8070	-0.36
Distal of MDS	-23124	-0.353
Distal of MDS	-9978	-1.16
Distal of MDS	-13288	-0.627
Distal of MDS	-16230	-0.752
Distal of MDS	4021	-0.097
Distal of MDS	47145	-0.52
Distal of MDS	75558	0.2
Distal of MDS	7516	0.242
Distal of MDS	-42802	-0.0765
Distal of MDS	74760	0.134
Distal of MDS	31598	-0.122
Distal of MDS	31565	-0.176
Distal of MDS	11677	-0.172
Distal of MDS	11727	-0.72
Distal of MDS	9740	0.391
Distal of MDS	11708	-0.683
Distal of MDS	11669	0.127
Distal of MDS	6106	-0.115
Distal of MDS	11745	-0.213
Distal of MDS	-13414	-0.149
Distal of MDS	-82674	-0.149
Distal of MDS	-13435	-0.132
Distal of MDS	-24614	0.0785
Distal of MDS	52322	-0.175
Distal of MDS	45557	0.0916
Distal of MDS	2111	-0.118
Distal of MDS	6859	-0.123
Distal of MDS	517	-0.153
Distal of MDS	5258	-0.679
Distal of MDS	-1084	-0.702
Distal of MDS	2101	-0.308
Distal of MDS	-20726	-0.21
Distal of MDS	-45245	-0.283
Distal of MDS	-75495	0.253
Distal of MDS	-77720	-0.302
Distal of MDS	-9723	0.502
Distal of MDS	-47976	0.133
Distal of MDS	-24032	0.625
Distal of MDS	7470	0.193
Distal of MDS	77922	0.106
Distal of MDS	76308	0.138
Distal of MDS	60472	0.0896
Distal of MDS	-79762	-0.316
Distal of MDS	60482	0.101
Distal of MDS	-56987	-0.0561
Distal of MDS	-57704	-0.088
Distal of MDS	11693	-0.103
Distal of MDS	11669	-0.107
Distal of MDS	-87194	-0.335
Distal of MDS	21232	0.889
Distal of MDS	-3446	0.309
Distal of MDS	-2224	0.209
Distal of MDS	-2639	0.142
Distal of MDS	2481	0.236
Distal of MDS	39963	0.0635
Distal of MDS	1304	-0.108
Distal of MDS	43463	0.08
Distal of MDS	8267	0.0699
Distal of MDS	13865	0.0703
Distal of MDS	84995	0.59
Distal of MDS	-4611	-0.411
Distal of MDS	75010	0.227
Distal of MDS	5750	-0.219
Distal of MDS	53442	0.0698
Distal of MDS	10296	0.38
Distal of MDS	7350	0.108
Distal of MDS	8976	0.28
Distal of MDS	14474	0.105
Distal of MDS	-14547	0.127
Distal of MDS	-28573	-0.548
Distal of MDS	-65637	0.237
Distal of MDS	85050	0.276
Distal of MDS	85137	0.198
Distal of MDS	57811	-0.396
Distal of MDS	46580	0.308
Distal of MDS	34465	0.394
Distal of MDS	34225	0.355
Distal of MDS	44042	0.291
Distal of MDS	-9086	-0.211
Distal of MDS	48475	0.185
Distal of MDS	54327	0.224
Distal of MDS	26584	0.2
Distal of MDS	-9589	-0.261
Distal of MDS	-12127	-0.218
Distal of MDS	-1842	-0.344
Distal of MDS	-52465	0.247
Distal of MDS	-55003	0.242
Distal of MDS	-44718	0.293
Distal of MDS	1842	-0.477
Distal of MDS	1744	-0.33
Distal of MDS	1093	-0.421
Distal of MDS	-11468	-0.299
Distal of MDS	-11566	-0.241
Distal of MDS	-12217	-0.259
Distal of MDS	-8129	0.574
Distal of MDS	-8129	0.657
Distal of MDS	47137	-0.767
Distal of MDS	20932	0.135
Distal of MDS	4887	0.652
Distal of MDS	39472	0.0852
Distal of MDS	40477	0.0511
Distal of MDS	40450	0.267
Distal of MDS	-95822	-0.445
Distal of MDS	-95826	-0.358
Distal of MDS	31399	-0.208
Distal of MDS	13754	0.551
Distal of MDS	8116	0.142
Distal of MDS	-56499	-2.62
Distal of MDS	-58571	-0.376
Distal of MDS	-27976	0.596
Distal of MDS	-44567	0.653
Distal of MDS	-46803	0.649
Distal of MDS	68642	-1.4
Distal of MDS	68620	-1.45
Distal of MDS	16510	-0.118
Distal of MDS	46155	-0.0744
Distal of MDS	46157	-0.0571
Distal of MDS	36306	-0.557
Distal of MDS	23473	-0.744
Distal of MDS	-71915	-0.0806
Distal of MDS	-71343	0.664
Distal of MDS	-73495	0.61
Distal of MDS	-71332	0.569
Distal of MDS	27074	-0.262
Distal of MDS	29678	-0.805
Distal of MDS	26114	-0.836
Distal of MDS	-808	-3.81
Distal of MDS	6219	0.238
Distal of MDS	65351	0.146
Distal of MDS	-42632	0.818
Distal of MDS	18708	-0.109
Distal of MDS	63157	-0.147
Distal of MDS	43663	0.0752
Distal of MDS	-20216	-0.775
Distal of MDS	33102	-0.106
Distal of MDS	-33742	-0.112
Distal of MDS	-34718	0.202
Distal of MDS	38114	-0.0512
Distal of MDS	45045	0.59
Distal of MDS	6210	-0.21
Distal of MDS	17252	0.0963
Distal of MDS	16379	0.0396
Distal of MDS	16342	0.16
Distal of MDS	16363	0.11
Distal of MDS	-4330	-0.0738
Distal of MDS	-4346	-0.167
Distal of MDS	-65675	-0.0498
Distal of MDS	-65712	-0.135
Distal of MDS	-65691	-0.0875
Distal of MDS	48196	-0.205
Distal of MDS	8862	0.0266
Distal of MDS	39676	0.324
Distal of MDS	5689	1.06
Distal of MDS	-24017	-0.578
Distal of MDS	-42103	-0.34
Distal of MDS	24582	-0.274
Distal of MDS	17138	0.0874
Distal of MDS	46529	-0.395
Distal of MDS	20506	-0.399
Distal of MDS	20436	-0.432
Distal of MDS	20436	-0.392
Distal of MDS	19894	-1.08
Distal of MDS	15761	-0.575
Distal of MDS	15691	-0.661
Distal of MDS	15691	-0.63
Distal of MDS	15149	-1.29
Distal of MDS	-14458	-0.441
Distal of MDS	-14528	-0.488
Distal of MDS	-14528	-0.484
Distal of MDS	-15070	-1.33
Distal of MDS	85305	0.313
Distal of MDS	13519	0.2
Distal of MDS	99828	0.146
Distal of MDS	21358	0.293
Distal of MDS	13919	-0.266
Distal of MDS	75073	0.219
Distal of MDS	-3397	0.398
Distal of MDS	56515	0.505
Distal of MDS	60682	0.299
Distal of MDS	-9922	-0.542
Distal of MDS	-100031	0.191
Distal of MDS	-19695	0.323
Distal of MDS	-36435	0.263
Distal of MDS	-66303	-0.222
Distal of MDS	-99046	0.281
Distal of MDS	8726	0.0982
Distal of MDS	33919	-0.0658
Distal of MDS	1846	-0.234
Distal of MDS	-54494	-0.0461
Distal of MDS	37181	-0.162
Distal of MDS	-52503	0.578
Distal of MDS	-52487	0.569
Distal of MDS	-1698	0.504
Distal of MDS	-1682	0.53
Distal of MDS	-89428	0.249
Distal of MDS	-19383	0.364
Distal of MDS	-48638	0.351
Distal of MDS	8584	0.3
Distal of MDS	-24395	0.631
Distal of MDS	50244	0.294
Distal of MDS	42537	0.366
Distal of MDS	74507	0.216
Distal of MDS	41669	0.248
Distal of MDS	73639	0.164
Distal of MDS	24281	0.0623
Distal of MDS	-22053	0.145
Distal of MDS	718	0.139
Distal of MDS	3622	0.28
Distal of MDS	2559	-0.165
Distal of MDS	-20303	-0.195
Distal of MDS	7345	-0.159
Distal of MDS	-4113	0.246
Distal of MDS	28054	-0.165
Distal of MDS	20050	-0.326
Distal of MDS	13465	-0.17
Distal of MDS	13523	-0.189
Distal of MDS	6216	-0.166
Distal of MDS	11455	-0.404
Distal of MDS	4529	-0.371
Distal of MDS	29021	-0.307
Distal of MDS	4554	-0.269
Distal of MDS	24581	-0.0353
Distal of MDS	4494	-0.153
Distal of MDS	4552	-0.187
Distal of MDS	-2755	-0.144
Distal of MDS	2484	-0.321
Distal of MDS	-4319	-0.559
Distal of MDS	11688	-0.652
Distal of MDS	-23873	-0.623
Distal of MDS	-3890	-0.318
Distal of MDS	-36841	-0.272
Distal of MDS	-37215	-0.357
Distal of MDS	-33160	-0.344
Distal of MDS	31522	0.12
Distal of MDS	7001	-0.133
Distal of MDS	11457	0.117
Distal of MDS	36241	0.722
Distal of MDS	-57756	0.171
Distal of MDS	11387	0.222
Distal of MDS	-25113	0.124
Distal of MDS	37314	-0.203
Distal of MDS	-54735	-0.0684
Distal of MDS	-28628	-0.0755
Distal of MDS	-28964	-0.0793
Distal of MDS	-14246	0.0566
Distal of MDS	-81794	-0.113
Distal of MDS	14421	-0.0748
Distal of MDS	-25264	0.0292
Distal of MDS	8598	0.538
Distal of MDS	3415	0.676
Distal of MDS	31153	-0.245
Distal of MDS	28017	-0.207
Distal of MDS	27932	-0.236
Distal of MDS	-1686	-0.212
Distal of MDS	-20724	-0.664
Distal of MDS	62	0.177
Distal of MDS	19314	0.0919
Distal of MDS	73483	-0.0761
Distal of MDS	1799	0.214
Distal of MDS	63508	0.102
Distal of MDS	37543	0.0995
Distal of MDS	49484	0.0702
Distal of MDS	31870	0.0725
Distal of MDS	-92635	-0.0552
Distal of MDS	70640	-0.0705
Distal of MDS	15542	-1.55
Distal of MDS	-26794	-0.311
Distal of MDS	-29294	-0.155
Distal of MDS	-86457	-0.101
Distal of MDS	13193	-0.168
Distal of MDS	-75021	-0.166
Distal of MDS	-22730	-0.136
Distal of MDS	60279	-0.173
Distal of MDS	81077	-0.374
Distal of MDS	90443	-0.129
Distal of MDS	91717	-0.108
Distal of MDS	-61231	0.0774
Distal of MDS	-350	-0.345
Distal of MDS	-3709	-0.0914
Distal of MDS	-5052	-0.0446
Distal of MDS	-71650	0.125
Distal of MDS	18043	0.131
Distal of MDS	-10021	-0.159
Distal of MDS	31276	-0.132
Distal of MDS	56589	-0.242
Distal of MDS	32410	-0.0924
Distal of MDS	-10907	-0.16
Distal of MDS	31524	-0.078
Distal of MDS	-98263	-0.439
Distal of MDS	83836	-0.0962
Distal of MDS	15299	-0.572
Distal of MDS	3741	-0.407
Distal of MDS	-24785	-0.939
Distal of MDS	-35385	-0.145
Distal of MDS	-25300	0.0852
Distal of MDS	-36497	0.219
Distal of MDS	9983	0.219
Distal of MDS	7646	0.149
Distal of MDS	23216	0.327
Distal of MDS	23216	0.314
Distal of MDS	16027	-0.196
Distal of MDS	7293	1.03
Distal of MDS	9615	0.328
Distal of MDS	13887	0.412
Distal of MDS	5467	0.812
Distal of MDS	-2511	0.594
Distal of MDS	-9807	0.49
Distal of MDS	10084	-0.323
Distal of MDS	11833	-0.309
Distal of MDS	30106	-0.0844
Distal of MDS	20558	-0.124
Distal of MDS	2692	-0.404
Distal of MDS	6959	-0.654
Distal of MDS	-7700	-0.0691
Distal of MDS	-18017	0.0615
Distal of MDS	71933	0.117
Distal of MDS	10785	-0.0799
Distal of MDS	38266	-0.0967
Distal of MDS	-2687	0.141
Distal of MDS	39851	-0.0868
Distal of MDS	3714	-0.298
Distal of MDS	3729	-0.438
Distal of MDS	3401	-0.493
Distal of MDS	-2241	-0.387
Distal of MDS	1866	-0.5
Distal of MDS	46285	-0.183
Distal of MDS	41259	-0.244
Distal of MDS	87191	-0.376
Distal of MDS	87491	0.0511
Distal of MDS	35538	-0.505
Distal of MDS	4508	-0.329
Distal of MDS	-7492	-0.229
Distal of MDS	-100065	-0.646
Distal of MDS	-35184	-2.74
Distal of MDS	-83986	0.424
Distal of MDS	17587	0.547
Distal of MDS	-2437	0.403
Distal of MDS	-14634	-0.555
Distal of MDS	-14610	-0.383
Distal of MDS	29831	-0.0805
Distal of MDS	-6565	0.261
Distal of MDS	99279	-0.254
Distal of MDS	-26531	0.203
Distal of MDS	10263	-0.431
Distal of MDS	5863	0.38
Distal of MDS	75594	0.0596
Distal of MDS	60392	0.404
Distal of MDS	15447	-0.128
Distal of MDS	6172	-0.178
Distal of MDS	-19160	-0.14
Distal of MDS	-67239	-0.0904
Distal of MDS	-18791	0.117
Distal of MDS	-88541	-0.25
Distal of MDS	-20298	0.0467
Distal of MDS	-30060	-0.109
Distal of MDS	-12747	0.199
Distal of MDS	40597	-0.293
Distal of MDS	40283	1.48
Distal of MDS	34797	-0.281
Distal of MDS	24738	0.334
Distal of MDS	22397	0.714
Distal of MDS	40591	0.75
Distal of MDS	22343	-0.76
Distal of MDS	34774	-0.572
Distal of MDS	2419	0.626
Distal of MDS	82687	-0.289
Distal of MDS	84742	0.35
Distal of MDS	22262	-0.189
Distal of MDS	-12446	-0.424
Distal of MDS	4610	-0.178
Distal of MDS	13017	-0.384
Distal of MDS	28565	-0.172
Distal of MDS	1289	-0.21
Distal of MDS	8409	0.566
Distal of MDS	21627	-0.218
Distal of MDS	9383	0.44
Distal of MDS	-3561	-0.0716
Distal of MDS	1023	0.166
Distal of MDS	6744	-0.223
Distal of MDS	6679	-0.415
Distal of MDS	95585	-0.095
Distal of MDS	-7756	-0.151
Distal of MDS	14455	-0.0784
Distal of MDS	34437	-0.405
Distal of MDS	1896	0.121
Distal of MDS	5652	-0.188
Distal of MDS	3316	-0.213
Distal of MDS	-17251	-0.221
Distal of MDS	-19250	-0.169
Distal of MDS	-20186	-0.209
Distal of MDS	-27840	-0.19
Distal of MDS	-46274	-0.131
Distal of MDS	-56025	-0.348
Distal of MDS	9838	-0.2
Distal of MDS	5710	-0.282
Distal of MDS	-10049	-0.103
Distal of MDS	-55881	-0.167
Distal of MDS	71478	-0.115
Distal of MDS	33733	-0.133
Distal of MDS	-12099	-0.193
Distal of MDS	27696	-0.157
Distal of MDS	59907	-0.156
Distal of MDS	-44310	-0.142
Distal of MDS	75833	0.23
Distal of MDS	-60236	0.169
Distal of MDS	-35660	-0.359
Distal of MDS	4805	0.0814
Distal of MDS	47387	-0.198
Distal of MDS	91361	-0.203
Distal of MDS	86862	-0.0341
Distal of MDS	86783	0.0787
Distal of MDS	10743	-0.368
Distal of MDS	31065	0.633
Distal of MDS	30982	0.764
Distal of MDS	-66118	0.202
Distal of MDS	-10969	-0.805
Distal of MDS	47555	-0.0864
Distal of MDS	25200	0.256
Distal of MDS	47404	0.455
Distal of MDS	44	-0.118
Distal of MDS	-12699	0.532
Distal of MDS	-3693	0.115
Distal of MDS	6725	0.121
Distal of MDS	-94697	-0.89
Distal of MDS	11003	1.13
Distal of MDS	-7850	0.535
Distal of MDS	-9595	0.132
Distal of MDS	-114	0.279
Distal of MDS	75030	0.0736
Distal of MDS	82974	-0.0556
Distal of MDS	-36804	0.169
Distal of MDS	-37625	0.134
Distal of MDS	16325	-0.118
Distal of MDS	17444	-0.064
Distal of MDS	-21946	-0.669
Distal of MDS	-20723	-0.41
Distal of MDS	14764	0.0517
Distal of MDS	-93899	0.119
Distal of MDS	27273	0.121
Distal of MDS	-28317	-0.215
Distal of MDS	-43826	-0.238
Distal of MDS	7590	-0.226
Distal of MDS	-88002	-0.294
Distal of MDS	-1664	0.42
Distal of MDS	96775	0.0769
Distal of MDS	10278	-0.0788
Distal of MDS	74612	-0.326
Distal of MDS	78213	-0.711
Distal of MDS	-22669	-0.296
Distal of MDS	84581	-0.354
Distal of MDS	73548	-0.139
Distal of MDS	83709	-0.346
Distal of MDS	-37032	-0.296
Distal of MDS	22248	-0.278
Distal of MDS	9541	0.164
Distal of MDS	-17179	0.252
Distal of MDS	52774	0.0788
Distal of MDS	-81704	-0.262
Distal of MDS	14048	0.146
Distal of MDS	-4371	-0.147
Distal of MDS	36523	0.171
Distal of MDS	-12032	-0.113
Distal of MDS	-12702	-0.192
Distal of MDS	16776	-0.167
Distal of MDS	17433	-0.24
Distal of MDS	-7266	0.385
Distal of MDS	19010	-0.219
Distal of MDS	-23762	0.264
Distal of MDS	87225	-0.119
Distal of MDS	62151	0.122
Distal of MDS	-43611	-0.169
Distal of MDS	-49260	-0.273
Distal of MDS	49644	-0.578
Distal of MDS	96446	-0.13
Distal of MDS	-6196	-0.255
Distal of MDS	-47228	-0.0542
Distal of MDS	2384	0.135
Distal of MDS	38175	0.13
Distal of MDS	-2617	-0.173
Distal of MDS	99013	0.0878
Distal of MDS	-38865	-0.112
Distal of MDS	6720	0.576
Distal of MDS	31193	0.216
Distal of MDS	13143	-0.461
Distal of MDS	86524	0.486
Distal of MDS	58125	0.506
Distal of MDS	24668	-0.622
Distal of MDS	-11257	-0.564
Distal of MDS	-38173	-0.28
Distal of MDS	-42748	-0.257
Distal of MDS	69650	0.112
Distal of MDS	-4253	-0.208
Distal of MDS	-15627	-0.11
Distal of MDS	9789	-0.244
Distal of MDS	2206	-0.123
Distal of MDS	40736	-0.0898
Distal of MDS	-54991	-0.0963
Distal of MDS	52871	-0.227
Distal of MDS	30092	-0.273
Distal of MDS	-6198	-0.0761
Distal of MDS	9534	0.0779
Distal of MDS	24342	-0.124
Distal of MDS	29967	0.126
Distal of MDS	-50091	-1.08
Distal of MDS	65874	-0.252
Distal of MDS	7522	-0.0632
Distal of MDS	61265	-0.0646
Distal of MDS	53825	-0.227
Distal of MDS	75761	-0.0346
Distal of MDS	-85324	0.0548
Distal of MDS	29178	-0.14
Distal of MDS	37553	0.124
Distal of MDS	-86486	0.152
Distal of MDS	-65672	0.12
Distal of MDS	-65659	0.202
Distal of MDS	-9887	0.159
Distal of MDS	-20270	-0.143
Distal of MDS	66724	-0.125
Distal of MDS	-58515	-0.102
Distal of MDS	-12518	-0.0598
Distal of MDS	25128	0.549
Distal of MDS	30861	-0.0796
Distal of MDS	1141	0.219
Distal of MDS	96043	-0.12
Distal of MDS	3217	-0.58
Distal of MDS	3167	-0.598
Distal of MDS	37568	-0.319
Distal of MDS	-20580	0.348
Distal of MDS	-61284	-0.101
Distal of MDS	-59039	0.128
Distal of MDS	-25359	0.421
Distal of MDS	-56505	0.0829
Distal of MDS	9352	-0.112
Distal of MDS	-93750	-0.322
Distal of MDS	37729	0.124
Distal of MDS	12841	-0.136
Distal of MDS	-58208	-0.128
Distal of MDS	-40409	-0.164
Distal of MDS	-18971	0.172
Distal of MDS	5206	0.237
Distal of MDS	-31594	0.112
Distal of MDS	53480	-0.136
Distal of MDS	29966	-0.12
Distal of MDS	29411	-0.194
Distal of MDS	31468	-0.354
Distal of MDS	31186	-0.363
Distal of MDS	52552	-0.248
Distal of MDS	7127	-0.44
Distal of MDS	18074	-0.195
Distal of MDS	2039	-0.534
Distal of MDS	-19377	0.985
Distal of MDS	-25958	0.214
Distal of MDS	-4412	0.0894
Distal of MDS	-4857	0.0709
Distal of MDS	-25206	0.3
Distal of MDS	-1051	-0.168
Distal of MDS	-34710	0.184
Distal of MDS	14020	-0.0496
Distal of MDS	43454	0.119
Distal of MDS	38941	-0.359
Distal of MDS	13049	-0.0608
Distal of MDS	50908	-0.0871
Distal of MDS	-23971	-0.173
Distal of MDS	-24059	-0.289
Distal of MDS	24197	-0.177
Distal of MDS	24109	-0.34
Distal of MDS	43697	-0.628
Distal of MDS	-39421	0.518
Distal of MDS	-40038	0.534
Distal of MDS	-34376	-0.0858
Distal of MDS	22054	0.176
Distal of MDS	11175	-0.26
Distal of MDS	-72098	0.302
Distal of MDS	-71349	0.274
Distal of MDS	-86509	0.19
Distal of MDS	15931	0.139
Distal of MDS	18536	0.124
Distal of MDS	-48429	0.65
Distal of MDS	-95313	-0.0793
Distal of MDS	-28359	-0.129
Distal of MDS	-95324	-0.715
Distal of MDS	-15474	-0.212
Distal of MDS	2241	-0.178
Distal of MDS	-33916	-0.282
Distal of MDS	-77076	-0.423
Distal of MDS	2825	0.392
Distal of MDS	67079	-0.25
Distal of MDS	-52342	0.11
Distal of MDS	44242	0.212
Distal of MDS	45569	0.162
Distal of MDS	-59735	0.0769
Distal of MDS	7083	-0.0759
Distal of MDS	-52291	0.199
Distal of MDS	-22285	-0.161
Distal of MDS	-12121	-0.182
Distal of MDS	25277	-0.22
Distal of MDS	9560	-0.328
Distal of MDS	-8900	-0.375
Distal of MDS	7729	-0.813
Distal of MDS	-10731	-0.869
Distal of MDS	6071	-0.491
Distal of MDS	-12389	-0.569
Distal of MDS	5113	-0.448
Distal of MDS	-13347	-0.456
Distal of MDS	-15475	-0.208
Distal of MDS	-33935	-0.26
Distal of MDS	-22681	-0.302
Distal of MDS	-5315	-0.199
Distal of MDS	-5564	-0.142
Distal of MDS	-31680	-0.415
Distal of MDS	-31349	-0.15
Distal of MDS	70270	-0.116
Distal of MDS	-15736	-0.161
Distal of MDS	10602	-0.641
Distal of MDS	9658	-0.764
Distal of MDS	28491	0.107
Distal of MDS	-17726	-0.31
Distal of MDS	58327	-0.0769
Distal of MDS	84210	-0.115
Distal of MDS	56071	0.253
Distal of MDS	32750	-0.0982
Distal of MDS	75599	-0.43
Distal of MDS	-1372	-0.207
Distal of MDS	-1405	-0.451
Distal of MDS	-50303	0.104
Distal of MDS	89454	-0.601
Distal of MDS	90623	0.746
Distal of MDS	46043	0.258
Distal of MDS	46006	0.116
Distal of MDS	-63552	0.203
Distal of MDS	97251	-0.373
Distal of MDS	98853	0.436
Distal of MDS	-16539	-0.694
Distal of MDS	-13444	0.205
Distal of MDS	-33971	-0.0578
Distal of MDS	-15355	-0.0589
Distal of MDS	-20351	0.252
Distal of MDS	-59044	-0.0762
Distal of MDS	-67209	-0.0932
Distal of MDS	-67261	-0.0767
Distal of MDS	-59060	-0.0305
Distal of MDS	42033	-0.294
Distal of MDS	-15952	-0.0944
Distal of MDS	8906	-0.113
Distal of MDS	35488	0.168
Distal of MDS	-21924	-0.0883
Distal of MDS	-1660	-0.065
Distal of MDS	-2770	0.628
Distal of MDS	-2761	0.41
Distal of MDS	-2541	-0.102
Distal of MDS	-3651	1.14
Distal of MDS	3430	-0.399
Distal of MDS	-3642	0.603
Distal of MDS	9926	-0.142
Distal of MDS	12348	-0.205
Distal of MDS	-61000	1.29
Distal of MDS	-47232	0.284
Distal of MDS	-35878	0.089
Distal of MDS	41835	-0.0935
Distal of MDS	41859	0.0754
Distal of MDS	-17035	0.105
Distal of MDS	19182	0.216
Distal of MDS	-34668	-0.234
Distal of MDS	-21876	0.0618
Distal of MDS	-29831	-0.15
Distal of MDS	-14157	-0.152
Distal of MDS	-19517	0.4
Distal of MDS	-6615	-0.581
Distal of MDS	12190	-0.414
Distal of MDS	38669	-0.0666
Distal of MDS	12618	-0.122
Distal of MDS	-45304	-0.206
Distal of MDS	-44342	-0.176
Distal of MDS	46451	0.319
Distal of MDS	38635	-0.331
Distal of MDS	-13625	0.472
Distal of MDS	-15040	0.256
Distal of MDS	-13526	0.316
Distal of MDS	-6755	0.24
Distal of MDS	4839	0.0518
Distal of MDS	-45240	-0.12
Distal of MDS	73451	0.247
Distal of MDS	61303	0.36
Distal of MDS	60959	0.298
Distal of MDS	82733	-0.134
Distal of MDS	77337	-0.108
Distal of MDS	-23147	-0.0973
Distal of MDS	-35295	-0.171
Distal of MDS	-35639	-0.114
Distal of MDS	5418	0.108
Distal of MDS	-36468	-0.194
Distal of MDS	-36468	-0.17
Distal of MDS	3375	-0.134
Distal of MDS	-58029	-0.837
Distal of MDS	-45294	-0.666
Distal of MDS	-5451	-0.436
Distal of MDS	-31589	-0.139
Distal of MDS	-17764	0.346
Distal of MDS	-90169	0.542
Distal of MDS	67874	0.0729
Distal of MDS	-70999	-0.371
Distal of MDS	-31542	0.0188
Distal of MDS	-82512	-0.0839
Distal of MDS	11681	0.174
Distal of MDS	-2950	-0.213
Distal of MDS	93255	-0.0967
Distal of MDS	74485	0.103
Distal of MDS	59329	0.108
Distal of MDS	-10508	-0.0696
Distal of MDS	-26646	-0.212
Distal of MDS	-36460	-0.249
Distal of MDS	47085	-0.14
Distal of MDS	47048	-0.131
Distal of MDS	11295	0.406
Distal of MDS	10679	0.585
Distal of MDS	-21687	0.677
Distal of MDS	41600	-0.13
Distal of MDS	18486	-0.971
Distal of MDS	18556	-0.592
Distal of MDS	82986	0.696
Distal of MDS	11117	-0.141
Distal of MDS	30177	-0.175
Distal of MDS	9270	-0.0541
Distal of MDS	7778	-0.0404
Distal of MDS	5850	-0.03
Distal of MDS	7049	-0.039
Distal of MDS	5121	-0.0457
Distal of MDS	-1682	-0.0673
Distal of MDS	-58445	-0.0956
Distal of MDS	-64284	-0.0621
Distal of MDS	4157	-0.0856
Distal of MDS	3525	0.0706
Distal of MDS	855	-0.919
Distal of MDS	37901	-0.14
Distal of MDS	-3709	-0.137
Distal of MDS	37437	0.22
Distal of MDS	33510	-0.0979
Distal of MDS	52237	0.27
Distal of MDS	39747	0.369
Distal of MDS	52396	0.263
Distal of MDS	28743	0.12
Distal of MDS	50028	-0.254
Distal of MDS	40982	-0.197
Distal of MDS	5022	-0.414
Distal of MDS	-7468	-0.387
Distal of MDS	5181	-0.371
Distal of MDS	-2887	-0.861
Distal of MDS	-15377	-0.826
Distal of MDS	-2728	-0.825
Distal of MDS	-26381	-0.329
Distal of MDS	-3615	-0.35
Distal of MDS	-16105	-0.313
Distal of MDS	-3456	-0.335
Distal of MDS	-27109	-0.132
Distal of MDS	-33412	-0.478
Distal of MDS	-45902	-0.521
Distal of MDS	-33253	-0.454
Distal of MDS	-56906	-0.173
Distal of MDS	-39969	-0.32
Distal of MDS	-39810	-0.298
Distal of MDS	-63463	-0.136
Distal of MDS	-13903	-0.237
Distal of MDS	-3575	0.312
Distal of MDS	1507	0.456
Distal of MDS	-14445	-0.394
Distal of MDS	-9363	-0.431
Distal of MDS	-15570	-0.634
Distal of MDS	-54629	-0.334
Distal of MDS	93701	0.142
Distal of MDS	-10865	-0.196
Distal of MDS	29377	-0.164
Distal of MDS	37587	-1.94
Distal of MDS	270	-0.114
Distal of MDS	-75978	-0.132
Distal of MDS	-73721	-0.0392
Distal of MDS	61941	0.154
Distal of MDS	59577	-0.199
Distal of MDS	56829	-0.243
Distal of MDS	-46872	-0.25
Distal of MDS	2562	0.324
Distal of MDS	34749	0.504
Distal of MDS	54092	-1.36
Distal of MDS	46179	-0.0676
Distal of MDS	-77368	-0.0955
Distal of MDS	24086	-0.527
Distal of MDS	24074	-0.498
Distal of MDS	7946	-0.32
Distal of MDS	-47122	0.0596
Distal of MDS	23595	-0.0711
Distal of MDS	33661	-0.14
Distal of MDS	-29060	1.01
Distal of MDS	-29276	1.19
Distal of MDS	-32675	0.197
Distal of MDS	-32891	0.21
Distal of MDS	96421	0.266
Distal of MDS	96385	0.591
Distal of MDS	-29815	-0.226
Distal of MDS	3911	-0.296
Distal of MDS	2590	-0.36
Distal of MDS	3869	-0.258
Distal of MDS	60715	-0.17
Distal of MDS	60742	-0.317
Distal of MDS	60766	-0.305
Distal of MDS	1940	0.0842
Distal of MDS	39305	-0.151
Distal of MDS	39332	0.172
Distal of MDS	93569	0.194
Distal of MDS	-39513	0.142
Distal of MDS	23078	0.0856
Distal of MDS	38608	-0.272
Distal of MDS	94266	0.293
Distal of MDS	-38816	0.25
Distal of MDS	380	0.109
Distal of MDS	-40775	0.11
Distal of MDS	-61206	-0.218
Distal of MDS	-60282	0.137
Distal of MDS	82149	-0.174
Distal of MDS	35767	0.391
Distal of MDS	42806	0.464
Distal of MDS	34454	-0.365
Distal of MDS	-71002	0.154
Distal of MDS	41493	-0.444
Distal of MDS	31180	0.37
Distal of MDS	38219	0.423
Distal of MDS	25334	0.296
Distal of MDS	32373	0.329
Distal of MDS	7609	-0.241
Distal of MDS	-37118	0.234
Distal of MDS	19559	0.277
Distal of MDS	23617	0.299
Distal of MDS	-49609	-0.118
Distal of MDS	-45115	-0.239
Distal of MDS	-13590	-0.126
Distal of MDS	-45172	-0.164
Distal of MDS	24449	0.148
Distal of MDS	-27869	-0.0784
Distal of MDS	2540	-0.274
Distal of MDS	16818	-0.178
Distal of MDS	5905	0.0918
Distal of MDS	5848	0.184
Distal of MDS	-3513	0.106
Distal of MDS	23743	-0.0929
Distal of MDS	39078	-0.206
Distal of MDS	39074	-0.284
Distal of MDS	41254	-0.164
Distal of MDS	265	-0.617
Distal of MDS	-3402	-0.874
Distal of MDS	-13037	-0.546
Distal of MDS	71706	0.469
Distal of MDS	68039	0.873
Distal of MDS	-19323	-0.51
Distal of MDS	64553	-0.297
Distal of MDS	65727	-0.385
Distal of MDS	-17276	-0.627
Distal of MDS	-12645	-0.445
Distal of MDS	9573	0.282
Distal of MDS	-28129	-0.692
Distal of MDS	13244	0.131
Distal of MDS	-23601	0.253
Distal of MDS	11356	-0.446
Distal of MDS	17858	0.419
Distal of MDS	-19127	-0.514
Distal of MDS	15860	-0.63
Distal of MDS	-16296	-0.511
Distal of MDS	8251	0.879
Distal of MDS	17393	-0.14
Distal of MDS	-55221	-0.13
Distal of MDS	84188	0.135
Distal of MDS	84205	0.103
Distal of MDS	5396	-0.141
Distal of MDS	-23790	-0.11
Distal of MDS	-23907	-0.0921
Distal of MDS	-23913	-0.109
Distal of MDS	16649	0.158
Distal of MDS	15713	0.326
Distal of MDS	16602	0.511
Distal of MDS	16643	0.162
Distal of MDS	15747	0.237
Distal of MDS	14811	0.385
Distal of MDS	15723	0.109
Distal of MDS	15700	0.47
Distal of MDS	15741	0.246
Distal of MDS	2853	-0.211
Distal of MDS	-27959	-0.327
Distal of MDS	42826	0.253
Distal of MDS	-15079	0.0901
Distal of MDS	-15227	0.133
Distal of MDS	-56290	0.136
Distal of MDS	65527	0.0693
Distal of MDS	79462	0.109
Distal of MDS	-39094	-0.15
Distal of MDS	-61052	-0.302
Distal of MDS	-5647	0.0712
Distal of MDS	51552	-0.0713
Distal of MDS	60876	-0.137
Distal of MDS	-27297	-0.494
Distal of MDS	-53804	-0.271
Distal of MDS	-43745	-0.405
Distal of MDS	-8418	-0.184
Distal of MDS	-14463	-0.106
Distal of MDS	7455	-0.308
Distal of MDS	-8374	-0.275
Distal of MDS	56818	-0.0793
Distal of MDS	-11011	-0.0925
Distal of MDS	-6205	0.152
Distal of MDS	-6069	0.126
Distal of MDS	-98976	-0.124
Distal of MDS	76328	-0.3
Distal of MDS	34274	-0.653
Distal of MDS	-3612	0.117
Distal of MDS	-6117	-0.257
Distal of MDS	20344	0.159
Distal of MDS	20340	-0.0503
Distal of MDS	22347	0.107
Distal of MDS	-41522	0.073
Distal of MDS	-40934	0.121
Distal of MDS	-42252	0.0726
Distal of MDS	-11080	0.115
Distal of MDS	-10492	0.208
Distal of MDS	8987	0.142
Distal of MDS	5967	0.0529
Distal of MDS	5056	-2.52
Distal of MDS	6448	-1.42
Distal of MDS	-1391	-1.64
Distal of MDS	19503	-0.402
Distal of MDS	17331	-0.613
Distal of MDS	19854	-0.371
Distal of MDS	16834	-0.139
Distal of MDS	78377	0.191
Distal of MDS	47847	-0.203
Distal of MDS	46482	-0.169
Distal of MDS	-1876	-0.196
Distal of MDS	46488	-0.16
Distal of MDS	29912	-0.186
Distal of MDS	55752	-0.409
Distal of MDS	58045	-0.178
Distal of MDS	57567	-0.122
Distal of MDS	42671	0.106
Distal of MDS	41306	0.0711
Distal of MDS	41312	0.133
Distal of MDS	50576	0.388
Distal of MDS	52869	0.171
Distal of MDS	52391	0.138
Distal of MDS	7094	-1.14
Distal of MDS	-28432	-0.0958
Distal of MDS	-29797	-0.0918
Distal of MDS	-18744	-0.056
Distal of MDS	-78155	-0.0861
Distal of MDS	-46367	-0.125
Distal of MDS	-20527	-0.342
Distal of MDS	-18234	-0.143
Distal of MDS	-18712	-0.109
Distal of MDS	-99346	-0.231
Distal of MDS	12938	-0.0885
Distal of MDS	45466	0.532
Distal of MDS	38400	0.317
Distal of MDS	-967	-1
Distal of MDS	1202	0.15
Distal of MDS	62415	0.232
Distal of MDS	-77315	0.164
Distal of MDS	-16868	-0.125
Distal of MDS	-16899	0.0905
Distal of MDS	91897	-0.319
Distal of MDS	-770	-0.425
Distal of MDS	-5673	-0.393
Distal of MDS	9931	1.46
Distal of MDS	-508	-0.246
Distal of MDS	279	-0.2
Distal of MDS	21995	0.0422
Distal of MDS	-7292	-0.123
Distal of MDS	43690	0.974
Distal of MDS	20692	0.357
Distal of MDS	20633	0.494
Distal of MDS	12784	-0.562
Distal of MDS	-3136	-0.695
Distal of MDS	-3195	-0.741
Distal of MDS	-13518	-0.564
Distal of MDS	-29962	-0.355
Distal of MDS	-69268	-0.535
Distal of MDS	-69327	-0.476
Distal of MDS	-4515	-0.124
Distal of MDS	-6088	-0.11
Distal of MDS	54145	0.627
Distal of MDS	23821	-0.128
Distal of MDS	-43342	-0.352
Distal of MDS	-11670	0.227
Distal of MDS	17168	-0.18
Distal of MDS	7229	0.235
Distal of MDS	8930	0.355
Distal of MDS	7435	0.114
Distal of MDS	9306	0.789
Distal of MDS	27174	0.105
TSS within MDS	-60	-2.71
TSS within MDS	-348	0.849
TSS within MDS	118	-4.72
TSS within MDS	215	0.382
TSS within MDS	-8	-0.194
TSS within MDS	316	-2.35
TSS within MDS	569	-0.628
TSS within MDS	1064	-1.63
TSS within MDS	590	-0.705
TSS within MDS	49	-0.427
TSS within MDS	427	-0.36
TSS within MDS	163	-0.61
TSS within MDS	-57	-1.69
TSS within MDS	-53	1.37
TSS within MDS	307	0.434
TSS within MDS	21	0.336
TSS within MDS	170	-1.04
TSS within MDS	-27	-2.5
TSS within MDS	-112	-2.65
TSS within MDS	116	-1.04
TSS within MDS	-64	-0.335
TSS within MDS	411	-1.11
TSS within MDS	18	-0.468
TSS within MDS	18	-0.526
TSS within MDS	80	4.36
TSS within MDS	-244	-2.54
TSS within MDS	164	-0.462
TSS within MDS	-107	-1.09
TSS within MDS	71	-1.38
TSS within MDS	290	-0.56
TSS within MDS	409	-0.869
TSS within MDS	270	-1.3
TSS within MDS	294	0.556
TSS within MDS	748	-1.48
TSS within MDS	166	-2.19
TSS within MDS	369	-1.51
TSS within MDS	181	-0.679
TSS within MDS	36	0.299
TSS within MDS	147	-2.05
TSS within MDS	129	-1.46
TSS within MDS	1	-1.04
TSS within MDS	-34	-0.923
