# Supplementary material for: The correlation between CpG methylation and gene expression is driven by sequence variants
Source: Nat Genet. 2024 Jul 24;56(8):1624–31. doi: 10.1038/s41588-024-01851-2 (PMC11319203; doi:10.1038/s41588-024-01851-2)
Supplement: Supplementary file 8 — Data relevant to Extended Data Fig. 5. [file 41588_2024_1851_MOESM8_ESM.xlsx]

## Sheet: EDFig5-a-c-d
mRNA	mCpG_rate	allele
0.462837837837838	0.0577	alt
0.537162162162162	0.0812	alt
0.434397163120567	0.585	ref
0.565602836879433	0.167	alt
0.547297297297297	0.0343	alt
0.452702702702703	0.0571	alt
0.538461538461538	0.0709	alt
0.461538461538462	0.151	alt
NA	0.026	alt
NA	0.0435	alt
NA	0.0215	alt
NA	0.0818	alt
0.664772727272727	0.0504	alt
0.335227272727273	0.0978	ref
NA	0.0299	alt
NA	0.0508	alt
NA	0.0682	alt
NA	0.0252	alt
NA	0.0377	alt
NA	0.174	alt
NA	0.0625	alt
NA	0.104	alt
NA	0.0625	alt
NA	0.0187	alt
NA	0.0435	alt
NA	0.0518	alt
NA	0.065	alt
0.627551020408163	0.0825	alt
0.372448979591837	0.0388	ref
0.442857142857143	0.194	ref
0.557142857142857	0.0335	alt
NA	0.0952	ref
NA	0.171	ref
NA	0.0476	alt
NA	0.0345	alt
0.600877192982456	0.0531	alt
0.399122807017544	0.2	ref
NA	0	alt
NA	0.167	alt
NA	0.0687	alt
NA	0.141	alt
NA	0.136	alt
0.474437627811861	0.0446	alt
0.525562372188139	0.067	alt
0.616788321167883	0.211	alt
0.383211678832117	0.0819	alt
NA	0.0909	alt
NA	0.0476	alt
0.565217391304348	0.119	alt
0.434782608695652	0.0893	ref
0.522346368715084	0.058	alt
0.477653631284916	0.0227	alt
NA	0.143	alt
NA	0.246	ref
NA	0.0242	alt
0.538071065989848	0.0378	alt
0.461928934010152	0.101	alt
0.569727891156463	0.0725	alt
0.430272108843537	0.0491	alt
0.456375838926175	0.0303	alt
0.543624161073825	0.06	alt
0.533333333333333	0.0453	alt
0.466666666666667	0.0617	alt
NA	0	alt
NA	0	alt
0.386221294363257	0.13	ref
0.613778705636743	0.0407	alt
0.563636363636364	0.051	alt
0.436363636363636	0.235	alt
NA	0.0909	alt
NA	0.0702	alt
NA	0.286	alt
NA	0.0444	alt
NA	0.045	alt
NA	0.0162	alt
0.439642324888227	0.0773	alt
0.560357675111773	0.245	alt
0.47265306122449	0.0798	alt
0.52734693877551	0.135	ref
0.527070063694268	0.173	alt
0.472929936305732	0.0723	alt
NA	0	alt
NA	0.382	alt
0.612903225806452	0.0592	alt
0.387096774193548	0.338	ref
NA	0.0738	ref
NA	0.0556	alt
0.448017148981779	0.044	alt
0.551982851018221	0.0491	alt
0.4755859375	0.0645	alt
0.5244140625	0.0719	alt
NA	0.0625	alt
NA	0.044	alt
NA	0.0588	alt
NA	0.0128	alt
0.455	0.132	alt
0.545	0.0513	alt
0.413333333333333	0.516	ref
0.586666666666667	0.0446	alt
NA	0	ref
NA	0.273	ref
0.466244725738397	0.0619	alt
0.533755274261603	0.102	alt
0.444162436548223	0.136	ref
0.555837563451777	0.167	alt
0.607594936708861	0.045	alt
0.392405063291139	0.162	ref
NA	0.0556	alt
NA	0.0526	alt
NA	0	alt
NA	0.027	alt
NA	0.0305	alt
0.423312883435583	0.0321	alt
0.576687116564417	0.0692	alt
NA	0.0469	alt
0.646853146853147	0.107	alt
0.353146853146853	0.424	ref
0.492822966507177	0.0337	alt
0.507177033492823	0.0628	alt
NA	0.0471	alt
NA	0.0424	alt
0.523255813953488	0.0263	alt
0.476744186046512	0.117	alt
NA	0.0134	alt
NA	0.0374	alt
0.445454545454545	0.0566	ref
0.554545454545455	0.0226	alt
0.548672566371681	0.0823	alt
0.451327433628319	0.0614	alt
0.467764060356653	0.125	alt
0.532235939643347	0.0222	alt
NA	0.0893	alt
NA	0.0976	alt
NA	0.0459	alt
NA	0.047	alt
NA	0.0632	alt
NA	0.0247	alt
NA	0.0301	alt
NA	0.025	alt
0.575862068965517	0.0741	alt
0.424137931034483	0.0652	ref
0.346260387811634	0.292	ref
0.653739612188366	0.0948	alt
0.45703125	0.0391	alt
0.54296875	0.0549	alt
0.5	0.0531	alt
0.5	0.141	ref
0.5	0.0504	alt
0.5	0.168	alt
0.71990171990172	0.0547	alt
0.28009828009828	0.571	ref
NA	0.0698	alt
NA	0.0238	alt
NA	0.0594	alt
NA	0.0412	alt
NA	0	alt
0.515274949083503	0.064	alt
0.484725050916497	0.0631	alt
NA	0.65	alt
NA	0	alt
0.484412470023981	0.0494	alt
0.515587529976019	0.0494	alt
0.5	0.0538	alt
0.5	0.041	alt
0.560294117647059	0.0978	alt
NA	0.314	alt
NA	0.13	alt
0.48019801980198	0.172	alt
0.51980198019802	0.25	alt
NA	0.0923	alt
NA	0.0426	alt
NA	0	alt
NA	0.0361	alt
0.520746887966805	0.13	alt
0.479253112033195	0.0562	alt
0.463980463980464	0.0298	alt
0.536019536019536	0.0842	alt
0.547993019197208	0.0588	alt
0.452006980802792	0.0433	alt
NA	0.023	alt
NA	0.188	ref
NA	0.0312	alt
NA	0.036	alt
NA	0.0746	alt
NA	0.104	alt
0.579676674364896	0.103	alt
0.420323325635104	0.144	ref
0.451754385964912	0.0357	alt
0.548245614035088	0.0664	alt
0.483050847457627	0.0366	alt
0.516949152542373	0.0366	alt
0.438202247191011	0.0676	alt
0.561797752808989	0.0381	alt
NA	0.152	alt
NA	0.038	alt
NA	0.129	alt
NA	0.0928	alt
NA	0.0164	alt
NA	0.0526	alt
0.3	0.023	alt
0.7	0.087	alt
NA	0.043	alt
NA	0	alt
0.491071428571429	0.0491	alt
0.508928571428571	0.0746	alt
0.555555555555556	0.108	alt
0.444444444444444	0.153	alt
NA	0.256	ref
NA	0.0629	alt
0.5	0.011	alt
0.5	0.0604	alt
0.547579298831386	0.0714	alt
0.452420701168614	0.0968	alt
NA	0	alt
NA	0.0187	alt
NA	0.0194	alt
NA	0.0376	alt
0.495535714285714	0.0407	alt
0.504464285714286	0.0633	alt
NA	0.0448	alt
NA	0.05	alt
NA	0.0381	alt
NA	0.0794	alt
0.5	0.108	alt
0.5	0.0728	alt
0.472727272727273	0.0789	alt
0.527272727272727	0.0875	alt
0.532069970845481	0.0145	alt
0.467930029154519	0.216	alt
0.407079646017699	0.1	alt
0.592920353982301	0.00769	alt
NA	0.0235	alt
NA	0.0299	alt
0.343971631205674	0.0857	ref
0.656028368794326	0.143	alt
0.625	0.0725	alt
0.375	0.173	ref
NA	0.0673	alt
NA	0.0333	alt
0.5297845373891	0.0323	alt
0.4702154626109	0.0749	alt
NA	0.087	alt
NA	0.16	alt
0.717791411042945	0.099	alt
0.282208588957055	0.208	ref
0.439732142857143	0.0447	alt
0.560267857142857	0.0495	alt
NA	0	alt
0.509259259259259	0.0531	ref
0.490740740740741	0.0338	alt
0.672654690618762	0.108	alt
0.327345309381238	0.229	ref
0.636831275720165	0.101	alt
0.363168724279835	0.137	ref
0.602272727272727	0.0672	alt
0.397727272727273	0.228	ref
NA	0.144	alt
NA	0.0404	alt
NA	0.368	ref
NA	0.385	ref
NA	0.111	alt
NA	0.0256	alt
0.312328767123288	0.239	ref
0.687671232876712	0.047	alt
0.537102473498233	0.0259	alt
0.462897526501767	0.045	alt
0.538961038961039	0.0909	alt
0.461038961038961	0.119	alt
0.435594886922321	0.0369	alt
0.564405113077679	0.0318	alt
NA	0.0556	alt
NA	0.0259	alt
NA	0.0361	alt
NA	0.05	alt
NA	0.2	alt
NA	0	alt
NA	0.0465	alt
NA	0.0177	alt
NA	0.0853	alt
0.452025586353945	0.0364	ref
0.547974413646055	0.0543	alt
0.627604166666667	0.0588	alt
0.372395833333333	0.35	ref
NA	0.037	alt
NA	0.0135	alt
NA	0.182	alt
NA	0.027	alt
0.463414634146341	0.069	alt
0.536585365853659	0	alt
NA	0.238	alt
NA	0.0466	alt
NA	0.0145	alt
NA	0.0423	alt
NA	0.0301	ref
NA	0.0323	alt
NA	0	alt
NA	0.203	alt
0.548235294117647	0.0465	alt
0.451764705882353	0.0227	alt
0.527573529411765	0.12	alt
0.472426470588235	0.0851	alt
NA	0.0479	alt
NA	0.0687	alt
NA	0.0226	alt
NA	0.0776	alt
NA	0.0303	alt
NA	0.0404	alt
0.471153846153846	0.117	alt
0.528846153846154	0.0506	alt
0.544095665171898	0.0485	alt
0.455904334828102	0.044	alt
NA	0.0481	alt
NA	0.0333	alt
0.602851323828921	0.0115	alt
0.397148676171079	0.123	ref
NA	0.0174	alt
NA	0.0571	alt
0.520361990950226	0.0598	alt
0.479638009049774	0.0082	ref
NA	0.0667	alt
NA	0.0268	alt
NA	0.234	alt
NA	0.0741	alt
0.623809523809524	0.0588	alt
0.376190476190476	0.0565	ref
NA	0.0616	alt
NA	0.0551	alt
0.5	0.0375	alt
0.5	0.0986	alt
NA	0.0388	alt
NA	0.126	alt
0.716417910447761	0.0458	alt
0.283582089552239	0.279	ref
0.511705685618729	0.0278	alt
0.488294314381271	0.0421	alt
0.479166666666667	0.133	alt
0.520833333333333	0.0328	alt
0.513513513513513	0.0599	alt
0.486486486486487	0.0738	ref
0.478371501272265	0.0825	alt
0.521628498727735	0.0567	alt
NA	0.141	alt
NA	0.0504	alt
0.639593908629442	0.0226	alt
0.360406091370558	0.124	ref
0.620218579234973	0.031	alt
0.379781420765027	0.175	ref
NA	0.0522	alt
NA	0.0833	alt
NA	0.0554	alt
NA	0.0521	alt
0.479518072289157	0.058	alt
0.520481927710843	0.0432	alt
NA	0.0656	alt
NA	0.0865	alt
0.564971751412429	0.038	alt
0.435028248587571	0.35	ref
0.366531165311653	0.217	ref
0.633468834688347	0.0535	alt
0.423558897243108	0.0149	alt
0.576441102756892	0.0798	alt
NA	0.0448	alt
NA	0.0347	alt
NA	0.0357	alt
NA	0.0538	alt
0.54	0.0385	alt
0.46	0.101	ref
0.513157894736842	0.0199	alt
0.486842105263158	0.0741	alt
0.438461538461538	0.108	alt
0.561538461538462	0.0765	alt
0.604743083003953	0.0542	alt
0.395256916996047	0.0433	alt
0.488970588235294	0.116	alt
0.511029411764706	0.083	alt
0.431818181818182	0.142	ref
0.568181818181818	0.0325	alt
0.484126984126984	0.08	alt
0.48910411622276	0.0647	alt
0.51089588377724	0.107	alt
0.447602131438721	0.2	alt
0.552397868561279	0.0941	alt
0.439285714285714	0.0538	alt
0.560714285714286	0.109	alt
0.331521739130435	0.424	ref
0.668478260869565	0.0464	alt
NA	0.106	alt
NA	0.0562	alt
NA	0.0405	alt
0.535135135135135	0.112	alt
0.464864864864865	0.105	alt
NA	0.0619	alt
NA	0.00935	alt
NA	0.123	ref
NA	0.0283	alt
NA	0.0476	alt
NA	0.0469	alt
NA	0.0755	alt
NA	0.0588	alt
NA	0.0741	ref
0.523725834797891	0.033	alt
0.476274165202109	0.0283	alt
0.595982142857143	0.0726	alt
0.404017857142857	0.373	ref
NA	0.0431	alt
NA	0.0704	alt
0.496894409937888	0.037	alt
0.503105590062112	0.0958	alt
0.506172839506173	0.0217	alt
0.493827160493827	0.0877	alt
NA	0.0213	alt
NA	0.0476	alt
0.514388489208633	0.0476	alt
0.485611510791367	0.0152	alt
0.584283903675539	0	alt
0.415716096324461	0.11	ref
NA	0.0401	alt
NA	0.023	alt
NA	0.0537	ref
NA	0.171	ref
NA	0.0659	alt
NA	0.0566	alt
NA	0.055	alt
NA	0.0395	alt
0.52	0.0373	alt
0.48	0.0185	alt
NA	0.0714	alt
0.708502024291498	0.0394	alt
0.291497975708502	0.0441	ref
0.468085106382979	0.0196	alt
0.531914893617021	0.04	alt
NA	0.0556	alt
NA	0.0838	alt
NA	0.0755	alt
NA	0.018	alt
NA	0.119	alt
0.517899761336515	0.0435	alt
0.482100238663485	0.0784	alt
NA	0.0385	alt
0.631578947368421	0.0659	alt
0.368421052631579	0.137	ref
0.514492753623188	0.0286	alt
0.485507246376812	0.008	alt
NA	0	alt
NA	0.105	alt
NA	0.0702	alt
NA	0.0299	alt
0.496442687747036	0.00952	alt
0.503557312252964	0.0591	alt
NA	0.0732	alt
NA	0.0872	alt
NA	0.0135	alt
NA	0.0268	alt
NA	0.0227	alt
NA	0.0533	alt
0.451348182883939	0.0559	alt
0.548651817116061	0.0335	alt
0.447761194029851	0.0201	alt
0.552238805970149	0.0229	alt
NA	0.101	ref
NA	0.0833	ref
0.533799533799534	0.0538	alt
0.466200466200466	0.0476	alt
NA	0.0678	alt
NA	0.0529	alt
NA	0.0473	alt
NA	0.0192	alt
0.547337278106509	0.0248	alt
0.452662721893491	0.0682	alt
0.539915966386555	0.0551	alt
0.460084033613445	0.0769	alt
NA	0.0217	alt
NA	0.0526	alt
NA	0.0303	alt
NA	0.0273	alt
NA	0.0949	alt
NA	0.0568	alt
NA	0.0202	alt
NA	0.12	alt
0.520661157024793	0.0717	alt
0.479338842975207	0.0758	alt
NA	0.106	alt
NA	0.156	ref
NA	0.0312	alt
NA	0.0383	alt
0.430769230769231	0.434	ref
0.569230769230769	0.0641	alt
0.350813743218806	0.291	ref
0.649186256781193	0.118	alt
0.696850393700787	0.0414	alt
0.303149606299213	0.282	ref
0.518424396442186	0.13	alt
0.481575603557814	0.0156	alt
0.557666214382632	0.0453	alt
0.442333785617368	0.049	ref
NA	0.103	alt
NA	0.0739	alt
NA	0.238	alt
0.48471615720524	0.0146	alt
0.51528384279476	0.0407	alt
0.528384279475983	0.0355	alt
0.471615720524017	0.0352	alt
NA	0.0476	alt
NA	0	alt
0.378338278931751	0.113	ref
0.621661721068249	0.0702	alt
NA	0.0513	ref
NA	0.043	alt
0.6	0.0476	alt
0.4	0.0705	alt
0.420168067226891	0.0444	ref
0.579831932773109	0.055	alt
0.419597989949749	0.235	ref
0.580402010050251	0.0208	alt
0.448884758364312	0.0769	alt
0.551115241635688	0.0532	alt
0.542857142857143	0.0325	alt
0.457142857142857	0.0814	alt
NA	0.159	alt
NA	0.0625	alt
0.462151394422311	0.0348	alt
0.537848605577689	0.0722	alt
NA	0.0686	alt
NA	0.0455	alt
NA	0.055	alt
NA	0.099	alt
0.454332552693208	0.0701	alt
0.545667447306792	0.0284	alt
NA	0.0116	alt
NA	0.184	alt
0.364583333333333	0.16	ref
0.635416666666667	0.0415	alt
0.605442176870748	0.0722	alt
0.394557823129252	0.227	ref
NA	0.0727	alt
NA	0.0156	alt
0.397540983606557	0.0394	ref
0.602459016393443	0.0297	alt
NA	0	ref
NA	0.0476	ref
NA	0.0327	alt
NA	0.0469	alt
NA	0.158	alt
0.56352636127917	0.0847	alt
0.43647363872083	0.119	alt
NA	0.0399	alt
NA	0.0377	alt
NA	0.0435	alt
NA	0.344	ref
NA	0.0737	alt
NA	0.0717	alt
NA	0.0625	alt
NA	0.05	alt
NA	0.066	alt
NA	0.1	alt
NA	0.0382	alt
0.4375	0.121	ref
0.5625	0.0634	alt
NA	0.0392	alt
NA	0.0224	alt
NA	0.0882	alt
NA	0.0114	alt
0.469111969111969	0.0258	alt
0.530888030888031	0.125	alt
NA	0.141	alt
NA	0.075	alt
0.392857142857143	0.214	ref
0.607142857142857	0.0182	alt
0.511852502194908	0.0545	alt
0.488147497805092	0.0526	alt
NA	0.0333	alt
NA	0.0558	alt
0.473502304147465	0.0655	alt
0.526497695852535	0.0244	alt
NA	0	alt
NA	0.0833	alt
0.53596837944664	0.0102	alt
0.46403162055336	0	alt
NA	0	alt
NA	0.0658	alt
0.495260663507109	0.0465	alt
0.504739336492891	0.0699	alt
NA	0.0952	alt
NA	0	alt
0.467324290998767	0.05	alt
0.532675709001233	0.0318	alt
0.648648648648649	0.0265	alt
0.351351351351351	0.265	ref
0.468468468468468	0.0381	alt
0.531531531531532	0.00847	alt
NA	0.0435	alt
NA	0.0667	alt
NA	0.0385	alt
NA	0.127	alt
0.5	0.107	alt
0.5	0.047	alt
NA	0.459	ref
NA	0.133	alt
0.495145631067961	0.0502	alt
0.504854368932039	0.0189	alt
0.364273204903678	0.211	ref
0.635726795096322	0.0403	alt
0.529203539823009	0.163	alt
0.470796460176991	0.0588	alt
NA	0.0732	alt
NA	0.113	alt
NA	0.098	alt
NA	0.0476	alt
0.487528344671202	0.0435	alt
0.512471655328798	0.0516	alt
0.607449856733524	0.127	alt
0.392550143266476	0.0352	alt
0.566666666666667	0.0389	alt
0.433333333333333	0.0919	alt
0.604743083003953	0.0682	alt
0.395256916996047	0.175	alt
NA	0.0529	alt
NA	0.0275	alt
NA	0.0341	alt
NA	0.069	alt
NA	0.05	alt
NA	0	alt
0.57037037037037	0.0448	alt
0.42962962962963	0.0286	alt
0.495798319327731	0.0601	alt
0.504201680672269	0.0455	alt
NA	0	alt
NA	0.259	alt
0.576971214017522	0.0677	alt
0.423028785982478	0.05	ref
0.521447721179625	0.05	alt
0.478552278820375	0.0347	alt
0.55458089668616	0.0382	alt
0.44541910331384	0.0486	alt
0.47093023255814	0.0677	alt
0.529069767441861	0.0614	alt
0.478632478632479	0.0356	alt
0.521367521367521	0.0629	alt
0.600671140939597	0.052	alt
0.399328859060403	0.273	ref
0.361379310344828	0.363	ref
0.638620689655172	0.0354	alt
0.431623931623932	0.0446	alt
0.568376068376068	0.0909	alt
NA	0.109	alt
NA	0.34	ref
0.530232558139535	0.178	alt
0.469767441860465	0.0868	alt
0.423202614379085	0.0533	alt
0.576797385620915	0	alt
0.537525354969574	0.0357	alt
0.462474645030426	0.163	alt
NA	0.0417	alt
NA	0.0263	alt
NA	0	alt
NA	0.0317	alt
NA	0	alt
NA	0.211	alt
0.437956204379562	0	alt
0.562043795620438	0.0645	alt
0.607142857142857	0.057	alt
0.392857142857143	0.395	ref
0.313351498637602	0.107	ref
0.686648501362398	0.262	alt
0.528301886792453	0.0643	ref
0.471698113207547	0.0726	alt
NA	0.0175	alt
NA	0.102	alt
NA	0.308	alt
NA	0.0535	alt
NA	0.062	alt
NA	0.037	alt
NA	0.0769	alt
NA	0.329	alt
NA	0.0643	alt
NA	0.0464	alt
NA	0.0196	alt
NA	0.031	alt
NA	0.0696	alt
NA	0.0719	alt
0.493368700265252	0.0227	ref
0.506631299734748	0.0327	alt
0.461261261261261	0.0429	alt
0.538738738738739	0.00826	alt
0.676348547717842	0.0476	alt
0.323651452282158	0.379	alt
0.647294589178357	0.0496	alt
0.352705410821643	0.411	ref
NA	0.0678	alt
NA	0.0361	alt
0.471774193548387	0.151	alt
0.528225806451613	0.00917	alt
NA	0.0619	alt
NA	0.0625	alt
NA	0.0235	alt
NA	0.0752	alt
0.638778220451527	0.0786	alt
0.361221779548473	0.252	ref
NA	0.068	alt
NA	0	alt
0.49468085106383	0.0833	alt
0.50531914893617	0.0594	alt
0.396946564885496	0.273	ref
0.603053435114504	0.0645	alt
0.380952380952381	0.311	ref
0.619047619047619	0.0346	alt
0.475609756097561	0.0828	alt
0.524390243902439	0.0656	alt
0.489855072463768	0.0414	alt
0.510144927536232	0.125	alt
0.616731517509728	0.0534	alt
0.383268482490272	0.173	ref
0.556521739130435	0.0391	alt
0.443478260869565	0.0947	ref
NA	0	alt
NA	0.0732	alt
NA	0.121	alt
NA	0.0781	alt
0.516129032258065	0.0775	alt
0.483870967741935	0.0341	alt
NA	0.105	alt
NA	0.0374	alt
NA	0.0362	alt
NA	0.0233	alt
NA	0.0244	alt
NA	0	ref
NA	0.0659	ref
0.581818181818182	0.0448	alt
0.418181818181818	0.171	alt
0.583710407239819	0.038	alt
0.416289592760181	0.0591	alt
NA	0.046	alt
NA	0.0408	alt
0.563318777292576	0.0472	alt
0.436681222707424	0.0562	ref
NA	0.0157	alt
NA	0.0476	alt
NA	0.8	alt
NA	0	alt
0.356756756756757	0.446	ref
0.643243243243243	0.088	alt
0.454248366013072	0.0361	alt
0.545751633986928	0.105	alt
0.543650793650794	0.0584	alt
0.456349206349206	0.0421	alt
NA	0.111	alt
NA	0.104	alt
0.437689969604863	0.134	ref
0.562310030395137	0.065	alt
NA	0.0395	alt
NA	0.12	alt
0.510282776349614	0.105	alt
0.489717223650386	0.0902	alt
NA	0.025	alt
NA	0.0286	alt
0.51900826446281	0.0394	alt
0.48099173553719	0.0562	alt
NA	0.0645	alt
NA	0.106	alt
NA	0.0365	alt
NA	0.0155	alt
0.48220640569395	0.0652	alt
0.51779359430605	0.0207	alt
0.512261580381471	0.196	alt
0.487738419618529	0.0267	alt
NA	0.0441	alt
NA	0.0489	alt
0.563636363636364	0.0334	alt
0.436363636363636	0.035	alt
0.486725663716814	0.0471	alt
0.513274336283186	0.0575	alt
NA	0.025	alt
NA	0.0303	alt
0.543396226415094	0.013	alt
0.456603773584906	0.152	ref
0.497005988023952	0.113	alt
0.502994011976048	0.0446	alt
NA	0.0166	alt
NA	0.0223	alt
NA	0.0592	alt
NA	0.0886	alt
0.557347670250896	0.0348	alt
0.442652329749104	0.0241	alt
NA	0.042	alt
NA	0.0684	alt
0.51685393258427	0.028	alt
0.48314606741573	0.0547	alt
0.471544715447154	0.133	alt
0.528455284552846	0.0703	alt
0.467213114754098	0.0569	alt
0.532786885245902	0.0504	alt
0.524886877828054	0.0137	alt
0.475113122171946	0.0122	alt
NA	0.0651	alt
NA	0.26	alt
0.444444444444444	0.04	alt
0.555555555555556	0.0438	alt
NA	0	alt
NA	0.0392	alt
0.536979969183359	0.0781	alt
0.463020030816641	0.0301	alt
0.584699453551913	0.0556	alt
0.415300546448087	0.11	ref
NA	0.0283	alt
NA	0.0395	alt
0.476394849785408	0.107	alt
0.523605150214592	0.051	alt
NA	0.0597	alt
NA	0.0316	alt
0.517441860465116	0.132	alt
0.482558139534884	0.13	alt
NA	0.0301	alt
NA	0.0458	alt
0.432494279176201	0.0364	alt
0.567505720823799	0.0349	alt
0.532567049808429	0.0225	alt
0.467432950191571	0.0649	alt
0.538461538461538	0.124	alt
0.461538461538462	0.0916	alt
0.463414634146341	0.046	alt
0.536585365853659	0.0667	alt
NA	0.038	alt
NA	0.0261	alt
0.537953795379538	0.0922	alt
0.462046204620462	0.029	alt
NA	0.0463	alt
NA	0.0333	alt
0.497422680412371	0.0644	alt
0.502577319587629	0.0581	alt
NA	0.0435	alt
NA	0.0602	alt
NA	0.0187	alt
NA	0.0541	alt
0.671604938271605	0.0517	alt
0.328395061728395	0.385	ref
NA	0.0128	alt
NA	0.0405	alt
0.554945054945055	0.0368	alt
0.445054945054945	0.104	ref
NA	0.0244	alt
NA	0.0813	alt
0.462087421944692	0.04	ref
0.537912578055308	0.0485	alt
0.359223300970874	0.197	ref
0.640776699029126	0.0472	alt
0.473977695167286	0.0314	alt
0.526022304832714	0.0426	alt
0.447400241837969	0.048	alt
0.552599758162031	0.0567	alt
0.353448275862069	0.457	ref
0.646551724137931	0.0441	alt
0.512027491408935	0.0678	alt
0.487972508591065	0.142	alt
NA	0.12	alt
NA	0.391	alt
0.542372881355932	0.0417	alt
0.457627118644068	0.101	ref
NA	0.226	ref
NA	0.0429	alt
NA	0.066	alt
NA	0.0507	alt
0.487058823529412	0.0413	alt
0.512941176470588	0.0769	alt
NA	0.0881	alt
NA	0.0498	alt
NA	0.0355	alt
NA	0.0246	alt
NA	0.0171	alt
NA	0.0649	alt
0.380281690140845	0.0306	alt
0.619718309859155	0.0763	alt
NA	0.0455	alt
NA	0.0175	alt
0.496503496503497	0.0769	alt
0.503496503496504	0.0625	alt
NA	0.0238	alt
NA	0.0233	alt
0.482889733840304	0.0275	alt
0.517110266159696	0.14	alt
0.598837209302326	0.0418	alt
0.401162790697674	0.241	ref
0.46551724137931	0.0511	alt
0.53448275862069	0.129	alt
NA	0.152	alt
NA	0.0476	alt
NA	0.103	alt
NA	0.0458	alt
0.490196078431373	0.155	alt
0.509803921568627	0.0625	alt
0.511551155115512	0.0962	alt
0.488448844884488	0.0427	alt
NA	0.11	alt
NA	0.113	alt
0.603225806451613	0.0349	alt
0.396774193548387	0.0896	ref
0.357142857142857	0.104	ref
0.642857142857143	0.0909	alt
NA	0.146	alt
NA	0.0541	alt
NA	0.08	alt
NA	0.125	alt
0.456122448979592	0.0421	alt
0.543877551020408	0.0171	alt
0.470474346563408	0.0486	alt
0.529525653436592	0.038	alt
0.498148148148148	0.0266	alt
0.501851851851852	0.0245	alt
NA	0.057	alt
NA	0.313	alt
NA	0.0635	alt
NA	0.0455	alt
NA	0.0746	alt
NA	0.0282	alt
NA	0.0449	alt
NA	0.123	alt
0.499270072992701	0.0429	alt
0.500729927007299	0.114	alt
0.486081370449679	0.0857	alt
0.513918629550321	0.0109	alt
0.542897327707454	0.05	alt
0.457102672292546	0.0876	alt
NA	0	alt
0.431934493346981	0.246	alt
0.568065506653019	0.0738	alt
NA	0.0701	alt
NA	0.201	alt
NA	0	alt
0.49203821656051	0.0227	alt
0.50796178343949	0.0308	alt
0.578666666666667	0.081	alt
0.421333333333333	0.0952	alt
0.492753623188406	0.065	alt
0.507246376811594	0.0568	alt
0.497354497354497	0.0141	ref
0.502645502645503	0.0466	alt
NA	0.0167	alt
NA	0	alt
0.517808219178082	0.0382	alt
0.482191780821918	0.0429	alt
0.385869565217391	0.248	ref
0.614130434782609	0.0457	alt
0.566225165562914	0.0185	alt
0.433774834437086	0.173	alt
NA	0.069	alt
NA	0.0375	alt
0.482866043613707	0.112	alt
0.517133956386293	0.0261	ref
NA	0.087	alt
NA	0.186	alt
NA	0.0735	alt
NA	0.0781	alt
NA	0.0583	ref
NA	0.056	alt
0.549210206561361	0.0613	alt
0.450789793438639	0.0504	alt
0.576190476190476	0.0478	alt
0.423809523809524	0.139	ref
0.447852760736196	0.165	ref
0.552147239263804	0.0526	alt
NA	0.00877	alt
NA	0.052	alt
NA	0.0408	alt
NA	0.0559	alt
0.506976744186047	0.0215	alt
0.493023255813954	0.065	alt
0.516339869281046	0.0776	alt
0.483660130718954	0.124	alt
0.652173913043478	0.0242	alt
0.347826086956522	0.24	ref
0.515235457063712	0.0604	alt
0.484764542936288	0.0643	alt
0.47557003257329	0.0483	alt
0.52442996742671	0.198	alt
NA	0.087	alt
NA	0.0349	alt
NA	0.0714	alt
NA	0.071	alt
0.5625	0	alt
0.4375	0.0633	alt
0.464015151515151	0.0864	alt
0.535984848484849	0.0414	alt
0.509146341463415	0.098	alt
0.490853658536585	0.168	alt
0.672727272727273	0.0392	alt
0.327272727272727	0.0923	ref
NA	0.0588	alt
NA	0.05	alt
0.51010101010101	0.0888	ref
0.48989898989899	0.0567	alt
0.493212669683258	0.0408	alt
0.506787330316742	0.0719	alt
0.279329608938547	0.339	ref
0.720670391061452	0.0596	alt
NA	0.0635	alt
NA	0.0682	alt
0.6015625	0.016	alt
0.3984375	0.169	alt
0.522388059701492	0.185	alt
0.477611940298507	0.147	alt
0.574257425742574	0.0429	alt
0.425742574257426	0.0361	alt
NA	0.158	alt
NA	0.0612	alt
NA	0.06	alt
NA	0.0654	alt
NA	0.0673	alt
0.360215053763441	0.119	ref
0.639784946236559	0.0956	alt
0.539099526066351	0.0614	alt
0.460900473933649	0.372	ref
NA	0.0227	alt
NA	0.0455	alt
0.447300771208226	0.0675	alt
0.552699228791774	0.0576	alt
0.434343434343434	0.0932	alt
0.565656565656566	0.0504	alt
NA	0.0731	alt
NA	0.228	ref
NA	0.139	alt
NA	0.00962	alt
0.47123719464145	0.0833	alt
0.52876280535855	0.0288	alt
0.527472527472527	0.149	alt
0.472527472527473	0.0352	alt
NA	0.0541	alt
NA	0.0731	alt
0.570588235294118	0.0769	alt
0.429411764705882	0.0214	ref
NA	0.135	alt
NA	0.0755	alt
NA	0.133	alt
NA	0.0588	alt
0.456310679611651	0.0248	ref
0.543689320388349	0.0665	alt
0.417981072555205	0.133	ref
0.582018927444795	0.0628	alt
0.551851851851852	0.216	alt
0.448148148148148	0.121	alt
0.49	0.0625	alt
0.51	0.0533	alt
NA	0.0556	alt
NA	0.0423	alt
0.478260869565217	0.118	alt
0.521739130434783	0.175	alt
NA	0.056	alt
NA	0.0286	alt
0.519189765458422	0.0339	alt
0.480810234541578	0.0534	alt
NA	0.0866	alt
NA	0.0638	alt
0.65	0.0658	alt
0.35	0.0552	ref
0.680297397769517	0.0779	alt
0.319702602230483	0.443	ref
0.618473895582329	0.0347	alt
0.381526104417671	0.1	ref
NA	0	alt
NA	0.0314	alt
NA	0.0959	alt
NA	0.109	alt
0.478632478632479	0.0481	alt
0.521367521367521	0.0314	alt
0.659574468085106	0.0238	alt
0.340425531914894	0.204	ref
0.453012048192771	0.14	ref
0.546987951807229	0.0695	alt
0.543909348441926	0.0378	alt
0.456090651558074	0.0118	alt
0.528994082840237	0.0541	alt
0.471005917159763	0.0347	alt
0.435643564356436	0.176	alt
0.564356435643564	0.068	alt
NA	0.135	alt
NA	0.0531	alt
0.518518518518518	0.0496	alt
0.481481481481481	0.0208	alt
0.471910112359551	0.0476	alt
0.528089887640449	0.142	alt
NA	0.0663	alt
NA	0.0485	alt
0.228682170542636	0.459	ref
0.771317829457364	0.0476	alt
NA	0.102	alt
NA	0.0267	alt
NA	0.0385	alt
0.596059113300493	0.027	alt
0.403940886699507	0.137	ref
0.552380952380952	0.0536	alt
0.447619047619048	0.0379	alt
NA	0.0164	alt
NA	0.0323	alt
0.487012987012987	0.0847	alt
0.512987012987013	0.0249	alt
NA	0.0732	alt
NA	0	alt
NA	0.102	alt
NA	0.0339	alt
NA	0.333	ref
NA	0.0403	alt
0.460714285714286	0.141	ref
0.539285714285714	0.0968	alt
0.495755517826825	0.0595	alt
0.504244482173175	0.111	alt
0.478813559322034	0.0702	alt
0.521186440677966	0.142	alt
0.704081632653061	0.0573	alt
0.295918367346939	0.437	ref
NA	0.0625	alt
NA	0.0222	alt
0.389002036659878	0.27	ref
0.610997963340122	0.0437	alt
NA	0	alt
0.272034820457018	0.361	ref
0.727965179542981	0.12	alt
0.541333333333333	0.0346	alt
0.458666666666667	0.147	alt
0.337448559670782	0.347	ref
0.662551440329218	0.0392	alt
NA	0.0592	alt
NA	0.204	ref
0.5	0.0357	alt
0.5	0.0517	alt
NA	0.096	alt
NA	0.0604	alt
0.518987341772152	0.0437	alt
0.481012658227848	0.131	alt
NA	0.0417	alt
NA	0.0952	alt
0.494875549048316	0.0438	alt
0.505124450951684	0.05	alt
0.278177458033573	0.419	ref
0.721822541966427	0.0905	alt
NA	0.082	alt
NA	0.0417	alt
0.457142857142857	0.0806	alt
0.542857142857143	0.0286	alt
0.578231292517007	0.143	alt
0.421768707482993	0.41	ref
0.460227272727273	0.0718	alt
0.539772727272727	0.0508	alt
0.470588235294118	0.0708	alt
0.529411764705882	0.025	alt
0.525963149078727	0.0515	alt
0.474036850921273	0.11	alt
0.553542009884679	0.0746	alt
0.446457990115321	0.0609	ref
0.51937984496124	0.103	ref
0.48062015503876	0.0383	alt
0.664556962025316	0.0746	ref
0.335443037974684	0.134	ref
0.580115036976171	0.0263	alt
0.419884963023829	0.164	ref
0.546938775510204	0.0286	alt
0.453061224489796	0.0976	alt
0.686274509803922	0.0759	alt
0.313725490196078	0.442	ref
NA	0.0985	alt
NA	0.0395	alt
0.483747609942639	0.0474	alt
0.516252390057361	0.0265	alt
NA	0.0241	alt
NA	0.149	alt
0.508267433501078	0.0104	alt
0.491732566498922	0.098	alt
NA	0.0556	alt
NA	0.204	alt
NA	0.0395	alt
NA	0.0667	alt
0.48671096345515	0.111	alt
0.51328903654485	0.101	alt
0.548387096774194	0.0439	alt
0.451612903225806	0.0876	ref
0.6	0.101	alt
0.4	0.0793	alt
0.491452991452991	0.0455	alt
0.508547008547009	0.05	alt
NA	0.027	alt
NA	0.167	ref
0.574675324675325	0.0164	alt
0.425324675324675	0.0714	alt
NA	0.0409	alt
NA	0.0513	alt
NA	0.0562	alt
NA	0.176	ref
NA	0.0305	alt
NA	0.119	alt
0.502164502164502	0.0144	alt
0.497835497835498	0.0432	alt
0.56547619047619	0.0508	alt
0.43452380952381	0.0784	alt
NA	0	alt
0.46095717884131	0.075	alt
0.53904282115869	0.0548	alt
0.518181818181818	0.0706	alt
0.481818181818182	0.0222	alt
0.37196261682243	0.224	ref
0.62803738317757	0.0521	alt
0.475	0.0102	alt
0.525	0.032	alt
NA	0.118	alt
NA	0.0227	alt
NA	0.0667	alt
NA	0.128	alt
NA	0.0556	alt
NA	0.0333	alt
NA	0.0661	alt
NA	0.113	alt
NA	0.111	alt
NA	0	alt
NA	0.111	alt
NA	0.145	ref
0.392523364485981	0.0667	alt
0.607476635514019	0.075	alt
NA	0.182	alt
NA	0.0741	alt
NA	0	alt
NA	0.05	alt
0.544041450777202	0.158	alt
0.556603773584906	0.0778	alt
0.443396226415094	0.0698	alt
0.548128342245989	0.053	alt
0.451871657754011	0.0442	alt
NA	0.0773	alt
NA	0.0536	alt
0.53125	0.0816	alt
0.46875	0.0135	alt
0.436170212765957	0.0706	alt
0.563829787234043	0.141	alt
0.498533724340176	0.0159	alt
0.501466275659824	0.159	ref
0.519337016574586	0.0213	alt
0.480662983425414	0.171	alt
0.483412322274882	0.0476	alt
0.516587677725118	0.0704	alt
0.519946808510638	0.0284	alt
0.480053191489362	0.0561	alt
NA	0.1	alt
NA	0.105	alt
NA	0.0217	alt
NA	0.0192	alt
0.489871086556169	0.037	alt
0.510128913443831	0.0175	alt
0.494117647058824	0.0838	alt
0.505882352941176	0.0681	alt
NA	0.242	alt
NA	0.0213	alt
NA	0.0406	alt
0.469387755102041	0.0775	alt
0.530612244897959	0.0526	alt
NA	0.0738	alt
NA	0.123	alt
NA	0.0698	alt
NA	0.046	alt
NA	0.0381	alt
NA	0.17	alt
0.41745531019979	0.207	ref
0.58254468980021	0.0648	alt
0.349240780911063	0.181	ref
0.650759219088937	0.0274	alt
0.514492753623188	0.027	alt
0.485507246376812	0.0538	alt
NA	0.038	alt
NA	0.0315	alt
NA	0.0208	alt
NA	0.19	alt
NA	0.0293	alt
NA	0.0467	alt
NA	0	alt
NA	0.0296	alt
NA	0.0968	alt
NA	0.109	alt
NA	0.105	alt
0.590909090909091	0	alt
0.409090909090909	0.0351	alt
NA	0.0444	ref
NA	0.107	alt
NA	0.106	alt
0.427536231884058	0.227	ref
0.572463768115942	0.122	alt
NA	0.158	alt
NA	0.0628	alt
0.559880239520958	0.1	alt
0.440119760479042	0.0547	alt
0.457627118644068	0.0515	ref
0.542372881355932	0.0588	alt
NA	0.0299	alt
NA	0.082	alt
NA	0.156	alt
NA	0.0153	alt
NA	0.0513	alt
NA	0.116	alt
NA	0.0267	alt
NA	0.107	alt
0.520634920634921	0.0333	alt
0.479365079365079	0.0386	alt
NA	0.0455	alt
NA	0.0571	alt
0.524425287356322	0.0525	alt
0.475574712643678	0.0872	alt
NA	0.128	alt
NA	0.082	alt
0.649769585253456	0.0598	alt
0.350230414746544	0.3	ref
0.515625	0.0568	alt
0.484375	0.0163	alt
NA	0.052	alt
NA	0.0397	alt
0.558441558441558	0.0368	alt
0.441558441558442	0.0515	alt
0.643564356435644	0.0259	alt
0.356435643564356	0.0491	ref
0.704918032786885	0.116	alt
0.295081967213115	0.27	ref
0.530355896720167	0.0952	alt
0.469644103279833	0.0352	alt
NA	0.0762	alt
NA	0.0488	alt
0.565302144249513	0.0968	alt
0.434697855750487	0.112	ref
0.46875	0.0468	alt
0.53125	0.102	alt
0.453703703703704	0.0701	alt
0.546296296296296	0.0531	alt
0.470588235294118	0.116	alt
0.529411764705882	0.158	alt
NA	0	alt
NA	0.0842	alt
NA	0.151	alt
0.512059369202226	0.0698	alt
0.487940630797774	0.333	alt
NA	0.075	alt
NA	0.118	alt
0.337278106508876	0.169	ref
0.662721893491124	0.0452	alt
0.433510638297872	0.135	ref
0.566489361702128	0.0349	alt
NA	0.373	ref
NA	0.0667	alt
NA	0.152	alt
NA	0.0476	alt
0.609756097560976	0.042	alt
0.390243902439024	0.173	ref
NA	0.057	alt
NA	0.0593	alt
0.456591639871383	0.0612	alt
0.543408360128617	0.0706	alt
0.55952380952381	0.0782	alt
0.44047619047619	0.131	ref
NA	0.0135	alt
NA	0.15	alt
NA	0.0663	alt
NA	0.241	ref
NA	0.307	alt
NA	0.0517	alt
0.583864118895966	0.0412	alt
0.416135881104034	0.23	ref
0.644599303135889	0.0833	alt
0.355400696864112	0.397	ref
NA	0.0658	alt
NA	0.0395	alt
0.564766839378238	0.112	alt
0.435233160621762	0.0696	alt
0.453674121405751	0.146	alt
0.546325878594249	0.0385	alt
0.54140127388535	0.186	alt
0.45859872611465	0.0426	alt
NA	0.0617	alt
NA	0.0984	alt
NA	0.0253	alt
NA	0.0962	alt
0.426966292134831	0.07	alt
0.573033707865168	0.0247	alt
NA	0	alt
NA	0.0186	alt
NA	0.7	alt
NA	0.0952	alt
0.59447983014862	0.0114	alt
0.40552016985138	0.233	ref
NA	0.0919	alt
NA	0.128	ref
0.47887323943662	0.0732	alt
0.52112676056338	0.0905	alt
NA	0.242	alt
NA	0.0484	alt
0.416387959866221	0.289	ref
0.583612040133779	0.135	alt
NA	0.0465	alt
NA	0.107	ref
0.606936416184971	0.0506	alt
0.393063583815029	0.028	ref
0.647524752475248	0.0915	alt
0.352475247524752	0.0435	ref
0.414012738853503	0.0783	ref
0.585987261146497	0.0438	alt
NA	0.185	ref
NA	0.0237	alt
0.545045045045045	0.0546	alt
0.454954954954955	0.111	alt
0.516245487364621	0.0667	alt
0.483754512635379	0.0769	alt
NA	0.1	alt
NA	0.0435	alt
NA	0	alt
0.575221238938053	0.0579	alt
0.424778761061947	0.186	ref
NA	0.0442	alt
NA	0.0508	alt
0.529411764705882	0	alt
0.470588235294118	0.0321	alt
NA	0.0238	alt
NA	0.029	alt
NA	0.05	alt
NA	0.0459	alt
NA	0.0769	alt
NA	0.11	alt
NA	0.0872	alt
NA	0.0341	ref
NA	0.0909	alt
NA	0.102	alt
NA	0.15	ref
0.34375	0.22	alt
0.65625	0.0526	alt
NA	0.0596	alt
NA	0.122	ref
0.508411214953271	0.114	alt
0.491588785046729	0.121	alt
0.594161958568738	0.0502	alt
0.405838041431262	0.0897	ref
NA	0.0146	alt
NA	0.106	alt
NA	0.0476	alt
NA	0.0714	alt
NA	0.0698	alt
NA	0.092	alt
0.542635658914729	0.212	alt
0.457364341085271	0.0976	alt
0.517441860465116	0	alt
NA	0.0526	alt
NA	0.0308	alt
0.486486486486487	0.04	alt
0.513513513513513	0.0429	alt
0.540123456790123	0.0427	alt
0.459876543209877	0.0552	alt
0.527272727272727	0.021	alt
0.472727272727273	0.0145	alt
0.443765281173594	0.0867	alt
0.556234718826406	0.0396	alt
NA	0.0267	alt
NA	0.0419	alt
NA	0.0444	alt
0.45933014354067	0.0467	alt
0.54066985645933	0.0513	alt
0.522747546833185	0.0708	alt
0.477252453166815	0.0904	alt
0.551758793969849	0.0265	alt
0.448241206030151	0.0282	alt
0.536382536382536	0.0215	alt
0.463617463617464	0.0806	alt
0.671378091872792	0.0612	alt
0.328621908127208	0.0408	ref
NA	0.0777	alt
NA	0.0645	alt
NA	0.0411	alt
NA	0.0588	alt
0.465449804432855	0.119	alt
0.534550195567145	0.0219	alt
NA	0.0379	alt
NA	0.015	alt
0.503105590062112	0.0526	alt
0.496894409937888	0.0837	alt
0.446327683615819	0.0437	alt
0.553672316384181	0.0345	alt
0.502283105022831	0.0278	alt
0.497716894977169	0.24	alt
0.528350515463918	0.0635	alt
0.471649484536082	0.151	ref
0.531779661016949	0.0476	alt
0.468220338983051	0.0993	alt
0.520179372197309	0.0552	alt
0.479820627802691	0.102	alt
0.497267759562842	0.0508	alt
0.502732240437158	0.0335	alt
0.689839572192513	0.0357	alt
0.310160427807487	0.354	ref
NA	0.0482	alt
NA	0.031	alt
NA	0.0674	alt
NA	0.0405	alt
NA	0.0884	alt
NA	0.31	ref
0.555205047318612	0.0127	alt
0.444794952681388	0.0115	alt
0.471518987341772	0.215	alt
0.528481012658228	0.0167	alt
0.475247524752475	0.04	alt
0.524752475247525	0	alt
0.541025641025641	0.155	alt
0.458974358974359	0.107	alt
0.453027139874739	0.0331	alt
0.546972860125261	0.0124	alt
0.590725806451613	0.136	alt
0.409274193548387	0.0672	ref
NA	0.0508	alt
NA	0.0199	alt
0.545454545454545	0.0182	alt
0.454545454545455	0.0679	alt
NA	0.0233	alt
NA	0.0379	alt
0.271356783919598	0.0923	ref
0.728643216080402	0.0725	alt
0.461065573770492	0.24	ref
0.538934426229508	0.0469	alt
NA	0.05	alt
0.640423921271764	0.0317	alt
0.359576078728236	0.212	ref
0.483622350674374	0.103	ref
0.516377649325626	0.12	alt
0.62152133580705	0.0486	alt
0.37847866419295	0.286	ref
NA	0.0435	alt
NA	0.0199	alt
NA	0.143	alt
NA	0.0671	alt
NA	0.0439	alt
NA	0.0609	alt
NA	0.0841	alt
0.50261780104712	0.0633	alt
0.49738219895288	0.025	alt
0.533950617283951	0.0769	alt
0.466049382716049	0.0608	alt
0.578947368421053	0.112	alt
0.421052631578947	0.0798	alt
0.484293193717277	0.126	alt
0.515706806282722	0.09	alt
0.37799043062201	0.369	ref
0.62200956937799	0.116	alt
0.467625899280576	0.0539	alt
0.532374100719424	0.024	alt
0.448717948717949	0.115	ref
0.551282051282051	0.0372	alt
NA	0.027	alt
NA	0	alt
NA	0.0159	alt
NA	0.0423	alt
0.435684647302905	0.0677	alt
0.564315352697095	0.0704	alt
NA	0.0152	alt
NA	0.0305	alt
NA	0.25	alt
0.564516129032258	0.0351	alt
0.435483870967742	0.113	ref
NA	0.101	alt
NA	0.0605	ref
0.432679738562092	0.299	ref
0.567320261437908	0.0849	alt
0.541176470588235	0.169	alt
0.458823529411765	0.2	alt
0.496545768566494	0.105	alt
0.503454231433506	0.0488	alt
NA	0.0725	alt
NA	0.029	alt
0.442913385826772	0.0357	alt
0.557086614173228	0.075	alt
NA	0.0532	alt
NA	0.0247	alt
0.479452054794521	0.0646	alt
0.520547945205479	0.0714	alt
NA	0.173	ref
NA	0.0455	alt
NA	0.0152	alt
NA	0.0435	alt
0.451923076923077	0.0559	alt
0.548076923076923	0.0528	alt
NA	0.0365	alt
NA	0.0889	alt
NA	0.194	ref
NA	0.032	alt
0.542231491136601	0.0845	alt
0.457768508863399	0.0537	alt
0.511210762331839	0.0593	alt
0.488789237668161	0.0846	alt
0.422310756972112	0.0725	ref
0.577689243027888	0.0563	alt
0.265486725663717	0.293	ref
0.734513274336283	0.049	alt
NA	0.0521	alt
NA	0.055	alt
NA	0.0396	alt
NA	0.0268	alt
0.497716894977169	0.0488	alt
0.502283105022831	0.0854	alt

## Sheet: EDFig5-b
5-mCpG | ASM-QTL	0.0237590354407662
5-mCpG	0.227226815780679
ASM-QTL	0.35375770121014
