# Supplementary material for: The correlation between CpG methylation and gene expression is driven by sequence variants
Source: Nat Genet. 2024 Jul 24;56(8):1624–31. doi: 10.1038/s41588-024-01851-2 (PMC11319203; doi:10.1038/s41588-024-01851-2)
Supplement: Supplementary file 9 — Data relevant to Extended Data Fig. 7. [file 41588_2024_1851_MOESM9_ESM.xlsx]

## Sheet: Sheet1
Annotation	Enrichment	CI95_lower	CI95_upper
loss of function (6216)	292.487117286121	177.737528316771	426.240990029285
missense variant (127350)	98.7631897335189	81.0597223937187	118.489026820314
ASM-QTLs (80152)	23.168408670373	18.4766869586918	28.4199372224508
5 prime UTR variant (19558)	16.8291385472993	5.13753320753945	30.6134956086858
DHS footprints, hematopoietic cells (316654)	14.7296247421077	11.8902487643593	17.9232823115352
synonymous variant (71623)	13.0505032788051	4.68222059072961	24.2883924750335
splice region variant (18089)	12.4077502104846	4.35750815332125	21.8051755449875
3 prime UTR variant (317949)	6.99537718116357	5.05362213613595	9.2339871428107
Methyl-depleted sequences, MDSs (796662)	4.23384542459428	3.2769032505019	5.29103130916415
DHS footprints, non-hematopoietic cells (697202)	3.6946527461635	2.73323913926394	4.78901601521167
intron variant (10727196)	1.64969077419959	1.46947263736714	1.8466878704406
other (22339371)	1	1	1
